# Supplementary material for: A new ANMerge-based blood transcriptomic resource to support Alzheimer’s disease research
Source: medRxiv. 2025 Oct 3:2025.10.02.25337067. Preprint. [Version 1] doi: 10.1101/2025.10.02.25337067 (PMC12622077; doi:10.1101/2025.10.02.25337067)
Supplement: Supplement 2 [file media-2.xlsx]

## Sheet: Table S1
GeneTitan Classification Probe-set list 2024					Illumina ANM					Illumina GSE63060
ENSG_11607	Top_Grade_ENST	Gene_Biotype	Manually_checked_Gene_symbols		illumina_id	ensembl_gene_id	Gene_Biotype	Fixed_dup_Gene_symbols		illumina_id	ensembl_gene_id	Gene_Biotype	Fixed_dup_Gene_symbols		Identical gene symbols from distinct ENSG, have ENSG ID appended to symbol
ENSG00000000419	ENST00000371582	protein_coding	DPM1		ILMN_2105308	ENSG00000000419	protein_coding	DPM1		ILMN_2183856	ENSG00000000003	protein_coding	TSPAN6
ENSG00000000457	ENST00000367770	protein_coding	SCYL3		ILMN_1795158	ENSG00000000938	protein_coding	FGR		ILMN_2105308	ENSG00000000419	protein_coding	DPM1
ENSG00000000938	ENST00000374004	protein_coding	FGR		ILMN_1684210	ENSG00000001461	protein_coding	NIPAL3		ILMN_2368318	ENSG00000000938	protein_coding	FGR
ENSG00000001036	ENST00000002165	protein_coding	FUCA2		ILMN_1683792	ENSG00000002549	protein_coding	LAP3		ILMN_1657803	ENSG00000000971	protein_coding	CFH
ENSG00000001084	ENST00000616923	protein_coding	GCLC		ILMN_1683950	ENSG00000002919	protein_coding	SNX11		ILMN_1744914	ENSG00000001036	protein_coding	FUCA2
ENSG00000001460	ENST00000438866	protein_coding	STPG1		ILMN_2084353	ENSG00000003056	protein_coding	M6PR		ILMN_1730575	ENSG00000001084	protein_coding	GCLC
ENSG00000001461	ENST00000003912	protein_coding	NIPAL3		ILMN_1694399	ENSG00000003147	protein_coding	ICA1		ILMN_1690325	ENSG00000001167	protein_coding	NFYA
ENSG00000001497	ENST00000374807	protein_coding	LAS1L		ILMN_1789830	ENSG00000003402	protein_coding	CFLAR		ILMN_1684210	ENSG00000001461	protein_coding	NIPAL3
ENSG00000001561	ENST00000321037	protein_coding	ENPP4		ILMN_1786893	ENSG00000003756	protein_coding	RBM5		ILMN_1774890	ENSG00000001497	protein_coding	LAS1L
ENSG00000001629	ENST00000265742	protein_coding	ANKIB1		ILMN_1716053	ENSG00000004455	protein_coding	AK2		ILMN_1781761	ENSG00000001561	protein_coding	ENPP4
ENSG00000001631	ENST00000340022	protein_coding	KRIT1		ILMN_1738239	ENSG00000004534	protein_coding	RBM6		ILMN_1761540	ENSG00000001617	protein_coding	SEMA3F
ENSG00000002016	ENST00000541619	protein_coding	RAD52		ILMN_2179018	ENSG00000004779	protein_coding	NDUFAB1		ILMN_1705813	ENSG00000001626	protein_coding	CFTR
ENSG00000002330	ENST00000309032	protein_coding	BAD		ILMN_1772809	ENSG00000004939	protein_coding	SLC4A1		ILMN_1811261	ENSG00000001631	protein_coding	KRIT1
ENSG00000002549	ENST00000226299	protein_coding	LAP3		ILMN_1688011	ENSG00000005007	protein_coding	UPF1		ILMN_1683792	ENSG00000002549	protein_coding	LAP3
ENSG00000002746	ENST00000471043	protein_coding	HECW1		ILMN_1657129	ENSG00000005020	protein_coding	SKAP2		ILMN_2228035	ENSG00000002587	protein_coding	HS3ST1
ENSG00000002834	ENST00000318008	protein_coding	LASP1		ILMN_1774062	ENSG00000005022	protein_coding	SLC25A5		ILMN_1731433	ENSG00000002726	protein_coding	AOC1
ENSG00000002919	ENST00000359238	protein_coding	SNX11		ILMN_1801766	ENSG00000005059	protein_coding	MCUB		ILMN_1679215	ENSG00000002745	protein_coding	WNT16
ENSG00000002933	ENST00000004103	protein_coding	TMEM176A		ILMN_1732609	ENSG00000005238	protein_coding	ATOSB		ILMN_1790645	ENSG00000002746	protein_coding	HECW1
ENSG00000003056	ENST00000000412	protein_coding	M6PR		ILMN_1713156	ENSG00000005302	protein_coding	MSL3		ILMN_1683950	ENSG00000002919	protein_coding	SNX11
ENSG00000003393	ENST00000264276	protein_coding	ALS2		ILMN_1809583	ENSG00000005339	protein_coding	CREBBP		ILMN_1791511	ENSG00000002933	protein_coding	TMEM176A
ENSG00000003400	ENST00000313728	protein_coding	CASP10		ILMN_1658289	ENSG00000005448	protein_coding	WDR54		ILMN_2084353	ENSG00000003056	protein_coding	M6PR
ENSG00000003402	ENST00000309955	protein_coding	CFLAR		ILMN_2259633	ENSG00000005483	protein_coding	KMT2E		ILMN_1812297	ENSG00000003137	protein_coding	CYP26B1
ENSG00000003436	ENST00000435414	protein_coding	TFPI		ILMN_1809437	ENSG00000005486	protein_coding	RHBDD2		ILMN_1694399	ENSG00000003147	protein_coding	ICA1
ENSG00000003509	ENST00000002125	protein_coding	NDUFAF7		ILMN_1811972	ENSG00000005810	protein_coding	MYCBP2		ILMN_2374352	ENSG00000003249	protein_coding	DBNDD1
ENSG00000003756	ENST00000347869	protein_coding	RBM5		ILMN_1749591	ENSG00000005844	protein_coding	ITGAL		ILMN_1750256	ENSG00000003393	protein_coding	ALS2
ENSG00000004059	ENST00000000233	protein_coding	ARF5		ILMN_1659753	ENSG00000005893	protein_coding	LAMP2		ILMN_1797578	ENSG00000003400	protein_coding	CASP10
ENSG00000004399	ENST00000324093	protein_coding	PLXND1		ILMN_1728698	ENSG00000006007	protein_coding	GDE1		ILMN_1789830	ENSG00000003402	protein_coding	CFLAR
ENSG00000004455	ENST00000354858	protein_coding	AK2		ILMN_1720865	ENSG00000006025	protein_coding	OSBPL7		ILMN_1707124	ENSG00000003436	protein_coding	TFPI
ENSG00000004468	ENST00000226279	protein_coding	CD38		ILMN_1755364	ENSG00000006451	protein_coding	RALA		ILMN_1722186	ENSG00000003509	protein_coding	NDUFAF7
ENSG00000004478	ENST00000539181	protein_coding	FKBP4		ILMN_1728662	ENSG00000006534	protein_coding	ALDH3B1		ILMN_1786893	ENSG00000003756	protein_coding	RBM5
ENSG00000004487	ENST00000356634	protein_coding	KDM1A		ILMN_1669508	ENSG00000006712	protein_coding	PAF1		ILMN_1711451	ENSG00000003989	protein_coding	SLC7A2
ENSG00000004534	ENST00000266022	protein_coding	RBM6		ILMN_1703379	ENSG00000006715	protein_coding	VPS41		ILMN_1675222	ENSG00000004399	protein_coding	PLXND1
ENSG00000004660	ENST00000348335	protein_coding	CAMKK1		ILMN_2224833	ENSG00000006831	protein_coding	ADIPOR2		ILMN_1716053	ENSG00000004455	protein_coding	AK2
ENSG00000004700	ENST00000421138	protein_coding	RECQL		ILMN_1722276	ENSG00000007168	protein_coding	PAFAH1B1		ILMN_2233783	ENSG00000004468	protein_coding	CD38
ENSG00000004766	ENST00000305866	protein_coding	VPS50		ILMN_1745994	ENSG00000007237	protein_coding	GAS7		ILMN_1813840	ENSG00000004487	protein_coding	KDM1A
ENSG00000004779	ENST00000007516	protein_coding	NDUFAB1		ILMN_1775703	ENSG00000007255	protein_coding	TRAPPC6A		ILMN_1738239	ENSG00000004534	protein_coding	RBM6
ENSG00000004799	ENST00000005178	protein_coding	PDK4		ILMN_2319000	ENSG00000007264	protein_coding	MATK		ILMN_2380999	ENSG00000004700	protein_coding	RECQL
ENSG00000004846	ENST00000406935	protein_coding	ABCB5		ILMN_1710017	ENSG00000007312	protein_coding	CD79B		ILMN_1716342	ENSG00000004766	protein_coding	VPS50
ENSG00000004864	ENST00000265631	protein_coding	SLC25A13		ILMN_1656111	ENSG00000007944	protein_coding	MYLIP		ILMN_1678781	ENSG00000004777	protein_coding	ARHGAP33
ENSG00000004897	ENST00000066544	protein_coding	CDC27		ILMN_1777233	ENSG00000007968	protein_coding	E2F2		ILMN_2179018	ENSG00000004779	protein_coding	NDUFAB1
ENSG00000004939	ENST00000262418	protein_coding	SLC4A1		ILMN_1789176	ENSG00000008018	protein_coding	PSMB1		ILMN_1684982	ENSG00000004799	protein_coding	PDK4
ENSG00000004961	ENST00000380762	protein_coding	HCCS		ILMN_1764177	ENSG00000008083	protein_coding	JARID2		ILMN_1763609	ENSG00000004809	protein_coding	SLC22A16
ENSG00000004975	ENST00000005340	protein_coding	DVL2		ILMN_1758963	ENSG00000008130	protein_coding	NADK		ILMN_1668012	ENSG00000004864	protein_coding	SLC25A13
ENSG00000005001	ENST00000161006	protein_coding	PRSS22		ILMN_1764087	ENSG00000008282	protein_coding	SYPL1		ILMN_1707763	ENSG00000004866	protein_coding	ST7
ENSG00000005007	ENST00000262803	protein_coding	UPF1		ILMN_1799104	ENSG00000008294	protein_coding	SPAG9		ILMN_1746533	ENSG00000004897	protein_coding	CDC27
ENSG00000005020	ENST00000345317	protein_coding	SKAP2		ILMN_1796407	ENSG00000008324	protein_coding	SS18L2		ILMN_1772809	ENSG00000004939	protein_coding	SLC4A1
ENSG00000005022	ENST00000317881	protein_coding	SLC25A5		ILMN_1704870	ENSG00000008438	protein_coding	PGLYRP1		ILMN_1707236	ENSG00000004961	protein_coding	HCCS
ENSG00000005059	ENST00000394650	protein_coding	MCUB		ILMN_1683313	ENSG00000008513	protein_coding	ST3GAL1		ILMN_1652163	ENSG00000004975	protein_coding	DVL2
ENSG00000005100	ENST00000225296	protein_coding	DHX33		ILMN_1717207	ENSG00000008516	protein_coding	MMP25		ILMN_1776925	ENSG00000005001	protein_coding	PRSS22
ENSG00000005175	ENST00000380650	protein_coding	RPAP3		ILMN_2368530	ENSG00000008517	protein_coding	IL32		ILMN_1688011	ENSG00000005007	protein_coding	UPF1
ENSG00000005187	ENST00000569141	protein_coding	ACSM3		ILMN_2187487	ENSG00000008869	protein_coding	HEATR5B		ILMN_1657129	ENSG00000005020	protein_coding	SKAP2
ENSG00000005194	ENST00000394391	protein_coding	CIAPIN1		ILMN_1701596	ENSG00000008988	protein_coding	RPS20		ILMN_1774062	ENSG00000005022	protein_coding	SLC25A5
ENSG00000005206	ENST00000618220	protein_coding	SPPL2B		ILMN_2181363	ENSG00000009335	protein_coding	UBE3C		ILMN_1801766	ENSG00000005059	protein_coding	MCUB
ENSG00000005238	ENST00000322813	protein_coding	ATOSB		ILMN_1680831	ENSG00000009954	protein_coding	BAZ1B		ILMN_1744308	ENSG00000005100	protein_coding	DHX33
ENSG00000005249	ENST00000265717	protein_coding	PRKAR2B		ILMN_2343624	ENSG00000010165	protein_coding	METTL13		ILMN_2414568	ENSG00000005102	protein_coding	MEOX1
ENSG00000005302	ENST00000312196	protein_coding	MSL3		ILMN_1670895	ENSG00000010244	protein_coding	ZNF207		ILMN_1656715	ENSG00000005108	protein_coding	THSD7A
ENSG00000005339	ENST00000262367	protein_coding	CREBBP		ILMN_1671191	ENSG00000010256	protein_coding	UQCRC1		ILMN_1660582	ENSG00000005156	protein_coding	LIG3
ENSG00000005379	ENST00000268893	protein_coding	TSPOAP1		ILMN_1775008	ENSG00000010292	protein_coding	NCAPD2		ILMN_1766916	ENSG00000005175	protein_coding	RPAP3
ENSG00000005381	ENST00000225275	protein_coding	MPO		ILMN_2348268	ENSG00000010295	protein_coding	IFFO1		ILMN_1771084	ENSG00000005187	protein_coding	ACSM3
ENSG00000005448	ENST00000348227	protein_coding	WDR54		ILMN_1735827	ENSG00000010322	protein_coding	NISCH		ILMN_1796923	ENSG00000005189	protein_coding	REXO5
ENSG00000005469	ENST00000331536	protein_coding	CROT		ILMN_1727284	ENSG00000010610	protein_coding	CD4		ILMN_1735199	ENSG00000005194	protein_coding	CIAPIN1
ENSG00000005471	ENST00000467983	protein_coding	ABCB4		ILMN_1662026	ENSG00000010671	protein_coding	BTK		ILMN_1672461	ENSG00000005206	protein_coding	SPPL2B
ENSG00000005483	ENST00000311117	protein_coding	KMT2E		ILMN_1686555	ENSG00000010810	protein_coding	FYN		ILMN_1732609	ENSG00000005238	protein_coding	ATOSB
ENSG00000005486	ENST00000006777	protein_coding	RHBDD2		ILMN_1686610	ENSG00000011132	protein_coding	APBA3		ILMN_1713156	ENSG00000005302	protein_coding	MSL3
ENSG00000005700	ENST00000306270	protein_coding	IBTK		ILMN_1655702	ENSG00000011198	protein_coding	ABHD5		ILMN_1809583	ENSG00000005339	protein_coding	CREBBP
ENSG00000005801	ENST00000005082	protein_coding	ZNF195		ILMN_2101651	ENSG00000011258	protein_coding	MBTD1		ILMN_2111229	ENSG00000005379	protein_coding	TSPOAP1
ENSG00000005810	ENST00000357337	protein_coding	MYCBP2		ILMN_1729980	ENSG00000011275	protein_coding	RNF216		ILMN_1705183	ENSG00000005381	protein_coding	MPO
ENSG00000005812	ENST00000355619	protein_coding	FBXL3		ILMN_2192385	ENSG00000011295	protein_coding	TTC19		ILMN_1658289	ENSG00000005448	protein_coding	WDR54
ENSG00000005844	ENST00000356798	protein_coding	ITGAL		ILMN_1655154	ENSG00000011304	protein_coding	PTBP1		ILMN_1693090	ENSG00000005469	protein_coding	CROT
ENSG00000005882	ENST00000503176	protein_coding	PDK2		ILMN_2374340	ENSG00000011422	protein_coding	PLAUR		ILMN_1767349	ENSG00000005471	protein_coding	ABCB4
ENSG00000005884	ENST00000320031	protein_coding	ITGA3		ILMN_2061950	ENSG00000011454	protein_coding	RABGAP1		ILMN_2259633	ENSG00000005483	protein_coding	KMT2E
ENSG00000005893	ENST00000200639	protein_coding	LAMP2		ILMN_1778977	ENSG00000011600	protein_coding	TYROBP		ILMN_1809437	ENSG00000005486	protein_coding	RHBDD2
ENSG00000005961	ENST00000262407	protein_coding	ITGA2B		ILMN_2377496	ENSG00000012061	protein_coding	ERCC1		ILMN_1789244	ENSG00000005513	protein_coding	SOX8
ENSG00000006007	ENST00000353258	protein_coding	GDE1		ILMN_1778226	ENSG00000012232	protein_coding	EXTL3		ILMN_1675669	ENSG00000005700	protein_coding	IBTK
ENSG00000006015	ENST00000358607	protein_coding	REX1BD		ILMN_2174369	ENSG00000012660	protein_coding	ELOVL5		ILMN_1688515	ENSG00000005801	protein_coding	ZNF195
ENSG00000006047	ENST00000007699	protein_coding	YBX2		ILMN_1680996	ENSG00000012779	protein_coding	ALOX5		ILMN_1811972	ENSG00000005810	protein_coding	MYCBP2
ENSG00000006062	ENST00000344686	protein_coding	MAP3K14		ILMN_2395389	ENSG00000013275	protein_coding	PSMC4		ILMN_2071405	ENSG00000005812	protein_coding	FBXL3
ENSG00000006071	ENST00000645744	protein_coding	ABCC8		ILMN_1768510	ENSG00000013288	protein_coding	MAN2B2		ILMN_1749591	ENSG00000005844	protein_coding	ITGAL
ENSG00000006125	ENST00000610402	protein_coding	AP2B1		ILMN_1743911	ENSG00000013306	protein_coding	SLC25A39		ILMN_1654074	ENSG00000005884	protein_coding	ITGA3
ENSG00000006194	ENST00000219069	protein_coding	ZNF263		ILMN_1803277	ENSG00000013364	protein_coding	MVP		ILMN_1687484	ENSG00000005889	protein_coding	ZFX
ENSG00000006282	ENST00000006658	protein_coding	SPATA20		ILMN_1665291	ENSG00000013374	protein_coding	NUB1		ILMN_1673282	ENSG00000005893	protein_coding	LAMP2
ENSG00000006327	ENST00000326577	protein_coding	TNFRSF12A		ILMN_1679727	ENSG00000013441	protein_coding	CLK1		ILMN_1721888	ENSG00000005961	protein_coding	ITGA2B
ENSG00000006451	ENST00000005257	protein_coding	RALA		ILMN_1714461	ENSG00000013561	protein_coding	RNF14		ILMN_1702618	ENSG00000005981	protein_coding	ASB4
ENSG00000006453	ENST00000480580	protein_coding	BAIAP2L1		ILMN_2380967	ENSG00000013563	protein_coding	DNASE1L1		ILMN_1728698	ENSG00000006007	protein_coding	GDE1
ENSG00000006459	ENST00000397560	protein_coding	KDM7A		ILMN_1802557	ENSG00000013583	protein_coding	HEBP1		ILMN_1668752	ENSG00000006015	protein_coding	REX1BD
ENSG00000006468	ENST00000493831	protein_coding	ETV1		ILMN_1746565	ENSG00000013725	protein_coding	CD6		ILMN_1720865	ENSG00000006025	protein_coding	OSBPL7
ENSG00000006530	ENST00000629555	protein_coding	AGK		ILMN_1724407	ENSG00000013810	protein_coding	TACC3		ILMN_1779182	ENSG00000006042	protein_coding	TMEM98
ENSG00000006534	ENST00000342456	protein_coding	ALDH3B1		ILMN_1702389	ENSG00000014164	protein_coding	ZC3H3		ILMN_1724070	ENSG00000006062	protein_coding	MAP3K14
ENSG00000006555	ENST00000371276	protein_coding	TTC22		ILMN_1705261	ENSG00000014216	protein_coding	CAPN1		ILMN_2317923	ENSG00000006118	protein_coding	TMEM132A
ENSG00000006576	ENST00000248550	protein_coding	PHTF2		ILMN_1656913	ENSG00000014641	protein_coding	MDH1		ILMN_2331735	ENSG00000006125	protein_coding	AP2B1
ENSG00000006607	ENST00000412332	protein_coding	FARP2		ILMN_1769299	ENSG00000014914	protein_coding	MTMR11		ILMN_1692620	ENSG00000006194	protein_coding	ZNF263
ENSG00000006625	ENST00000005374	protein_coding	GGCT		ILMN_1754234	ENSG00000015171	protein_coding	ZMYND11		ILMN_1687247	ENSG00000006282	protein_coding	SPATA20
ENSG00000006634	ENST00000265728	protein_coding	DBF4		ILMN_1760027	ENSG00000015285	protein_coding	WAS		ILMN_1689004	ENSG00000006327	protein_coding	TNFRSF12A
ENSG00000006638	ENST00000375190	protein_coding	TBXA2R		ILMN_1763386	ENSG00000015475	protein_coding	BID		ILMN_1735553	ENSG00000006432	protein_coding	MAP3K9
ENSG00000006652	ENST00000403825	protein_coding	IFRD1		ILMN_1799815	ENSG00000015532	protein_coding	XYLT2		ILMN_1755364	ENSG00000006451	protein_coding	RALA
ENSG00000006695	ENST00000261643	protein_coding	COX10		ILMN_1791840	ENSG00000017797	protein_coding	RALBP1		ILMN_1772645	ENSG00000006530	protein_coding	AGK
ENSG00000006712	ENST00000221265	protein_coding	PAF1		ILMN_1741165	ENSG00000018280	protein_coding	SLC11A1		ILMN_1728662	ENSG00000006534	protein_coding	ALDH3B1
ENSG00000006715	ENST00000310301	protein_coding	VPS41		ILMN_1736567	ENSG00000019582	protein_coding	CD74		ILMN_1668946	ENSG00000006611	protein_coding	USH1C
ENSG00000006744	ENST00000338034	protein_coding	ELAC2		ILMN_1787461	ENSG00000020633	protein_coding	RUNX3		ILMN_2101526	ENSG00000006625	protein_coding	GGCT
ENSG00000006747	ENST00000341757	protein_coding	SCIN		ILMN_1679133	ENSG00000021355	protein_coding	SERPINB1		ILMN_1794840	ENSG00000006638	protein_coding	TBXA2R
ENSG00000006756	ENST00000381154	protein_coding	ARSD		ILMN_1771815	ENSG00000022277	protein_coding	RTF2		ILMN_1667561	ENSG00000006652	protein_coding	IFRD1
ENSG00000006757	ENST00000442940	protein_coding	PNPLA4		ILMN_1745778	ENSG00000022567	protein_coding	SLC45A4		ILMN_1670901	ENSG00000006695	protein_coding	COX10
ENSG00000006831	ENST00000357103	protein_coding	ADIPOR2		ILMN_1697529	ENSG00000022840	protein_coding	RNF10		ILMN_1669717	ENSG00000006704	protein_coding	GTF2IRD1
ENSG00000007047	ENST00000262891	protein_coding	MARK4		ILMN_1739659	ENSG00000023041	protein_coding	ZDHHC6		ILMN_1669508	ENSG00000006712	protein_coding	PAF1
ENSG00000007080	ENST00000597436	protein_coding	CCDC124		ILMN_2375599	ENSG00000023191	protein_coding	RNH1		ILMN_1703379	ENSG00000006715	protein_coding	VPS41
ENSG00000007129	ENST00000187608	protein_coding	CEACAM21		ILMN_1736796	ENSG00000023287	protein_coding	RB1CC1		ILMN_2065022	ENSG00000006740	protein_coding	ARHGAP44
ENSG00000007168	ENST00000397195	protein_coding	PAFAH1B1		ILMN_1776181	ENSG00000023445	protein_coding	BIRC3		ILMN_1718044	ENSG00000006744	protein_coding	ELAC2
ENSG00000007171	ENST00000313735	protein_coding	NOS2		ILMN_1811551	ENSG00000023697	protein_coding	DERA		ILMN_1684873	ENSG00000006756	protein_coding	ARSD
ENSG00000007202	ENST00000528896	protein_coding	BLTP2		ILMN_1731194	ENSG00000023734	protein_coding	STRAP		ILMN_1767090	ENSG00000006788	protein_coding	MYH13
ENSG00000007237	ENST00000323816	protein_coding	GAS7		ILMN_2145280	ENSG00000023892	protein_coding	DEF6		ILMN_2224833	ENSG00000006831	protein_coding	ADIPOR2
ENSG00000007255	ENST00000006275	protein_coding	TRAPPC6A		ILMN_1694213	ENSG00000023902	protein_coding	PLEKHO1		ILMN_2382964	ENSG00000007038	protein_coding	PRSS21
ENSG00000007264	ENST00000310132	protein_coding	MATK		ILMN_1663489	ENSG00000024048	protein_coding	UBR2		ILMN_1651604	ENSG00000007047	protein_coding	MARK4
ENSG00000007312	ENST00000006750	protein_coding	CD79B		ILMN_1798659	ENSG00000024862	protein_coding	CCDC28A		ILMN_1811775	ENSG00000007080	protein_coding	CCDC124
ENSG00000007341	ENST00000418497	protein_coding	ST7L		ILMN_1699772	ENSG00000025039	protein_coding	RRAGD		ILMN_1745949	ENSG00000007129	protein_coding	CEACAM21
ENSG00000007350	ENST00000369912	protein_coding	TKTL1		ILMN_1690939	ENSG00000025708	protein_coding	TYMP		ILMN_1722276	ENSG00000007168	protein_coding	PAFAH1B1
ENSG00000007376	ENST00000561734	protein_coding	RPUSD1		ILMN_1721128	ENSG00000025772	protein_coding	TOMM34		ILMN_1748765	ENSG00000007171	protein_coding	NOS2
ENSG00000007392	ENST00000293872	protein_coding	LUC7L		ILMN_1696021	ENSG00000025800	protein_coding	KPNA6		ILMN_1777074	ENSG00000007174	protein_coding	DNAH9
ENSG00000007402	ENST00000266039	protein_coding	CACNA2D2		ILMN_2058251	ENSG00000026025	protein_coding	VIM		ILMN_1718206	ENSG00000007202	protein_coding	BLTP2
ENSG00000007516	ENST00000324385	protein_coding	BAIAP3		ILMN_1671565	ENSG00000026297	protein_coding	RNASET2		ILMN_1792744	ENSG00000007216	protein_coding	SLC13A2
ENSG00000007520	ENST00000007390	protein_coding	TSR3		ILMN_1803429	ENSG00000026508	protein_coding	CD44		ILMN_1745994	ENSG00000007237	protein_coding	GAS7
ENSG00000007541	ENST00000026218	protein_coding	PIGQ		ILMN_1802708	ENSG00000026950	protein_coding	BTN3A1		ILMN_1775703	ENSG00000007255	protein_coding	TRAPPC6A
ENSG00000007923	ENST00000294401	protein_coding	DNAJC11		ILMN_1780898	ENSG00000027075	protein_coding	PRKCH		ILMN_2319000	ENSG00000007264	protein_coding	MATK
ENSG00000007944	ENST00000349606	protein_coding	MYLIP		ILMN_1764788	ENSG00000028137	protein_coding	TNFRSF1B		ILMN_2366212	ENSG00000007312	protein_coding	CD79B
ENSG00000007968	ENST00000361729	protein_coding	E2F2		ILMN_1651405	ENSG00000028310	protein_coding	BRD9		ILMN_1674009	ENSG00000007350	protein_coding	TKTL1
ENSG00000008018	ENST00000262193	protein_coding	PSMB1		ILMN_1708147	ENSG00000028839	protein_coding	TBPL1		ILMN_1683082	ENSG00000007376	protein_coding	RPUSD1
ENSG00000008083	ENST00000341776	protein_coding	JARID2		ILMN_1775192	ENSG00000029363	protein_coding	BCLAF1		ILMN_1808404	ENSG00000007384	protein_coding	RHBDF1
ENSG00000008130	ENST00000341991	protein_coding	NADK		ILMN_1652989	ENSG00000030066	protein_coding	NUP160		ILMN_1765371	ENSG00000007392	protein_coding	LUC7L
ENSG00000008282	ENST00000011473	protein_coding	SYPL1		ILMN_1724250	ENSG00000030582	protein_coding	GRN		ILMN_1711049	ENSG00000007402	protein_coding	CACNA2D2
ENSG00000008283	ENST00000360793	protein_coding	CYB561		ILMN_1673478	ENSG00000031003	protein_coding	FAM13B		ILMN_1713884	ENSG00000007520	protein_coding	TSR3
ENSG00000008294	ENST00000262013	protein_coding	SPAG9		ILMN_2318811	ENSG00000031823	protein_coding	RANBP3		ILMN_1701413	ENSG00000007541	protein_coding	PIGQ
ENSG00000008324	ENST00000011691	protein_coding	SS18L2		ILMN_2129349	ENSG00000032389	protein_coding	EIPR1		ILMN_1660551	ENSG00000007545	protein_coding	CRAMP1
ENSG00000008382	ENST00000262966	protein_coding	MPND		ILMN_1799614	ENSG00000032444	protein_coding	PNPLA6		ILMN_1814002	ENSG00000007866	protein_coding	TEAD3
ENSG00000008394	ENST00000396207	protein_coding	MGST1		ILMN_1665964	ENSG00000033327	protein_coding	GAB2		ILMN_2193892	ENSG00000007908	protein_coding	SELE
ENSG00000008405	ENST00000008527	protein_coding	CRY1		ILMN_1752579	ENSG00000033627	protein_coding	ATP6V0A1		ILMN_1747903	ENSG00000007923	protein_coding	DNAJC11
ENSG00000008438	ENST00000008938	protein_coding	PGLYRP1		ILMN_1780598	ENSG00000033800	protein_coding	PIAS1		ILMN_1656111	ENSG00000007944	protein_coding	MYLIP
ENSG00000008441	ENST00000587260	protein_coding	NFIX		ILMN_2200917	ENSG00000033867	protein_coding	SLC4A7		ILMN_1777233	ENSG00000007968	protein_coding	E2F2
ENSG00000008513	ENST00000521180	protein_coding	ST3GAL1		ILMN_1790534	ENSG00000034152	protein_coding	MAP2K3		ILMN_1789176	ENSG00000008018	protein_coding	PSMB1
ENSG00000008516	ENST00000336577	protein_coding	MMP25		ILMN_1812392	ENSG00000034510	protein_coding	TMSB10		ILMN_2407703	ENSG00000008056	protein_coding	SYN1
ENSG00000008517	ENST00000325568	protein_coding	IL32		ILMN_1796458	ENSG00000034713	protein_coding	GABARAPL2		ILMN_1764177	ENSG00000008083	protein_coding	JARID2
ENSG00000008710	ENST00000564313	protein_coding	PKD1		ILMN_1795429	ENSG00000035403	protein_coding	VCL		ILMN_1804339	ENSG00000008118	protein_coding	CAMK1G
ENSG00000008838	ENST00000394126	protein_coding	MED24		ILMN_1716596	ENSG00000035681	protein_coding	NSMAF		ILMN_1758963	ENSG00000008130	protein_coding	NADK
ENSG00000008853	ENST00000519685	protein_coding	RHOBTB2		ILMN_2092664	ENSG00000035687	protein_coding	ADSS2		ILMN_2401987	ENSG00000008226	protein_coding	DLEC1
ENSG00000008869	ENST00000233099	protein_coding	HEATR5B		ILMN_1721876	ENSG00000035862	protein_coding	TIMP2		ILMN_1713918	ENSG00000008256	protein_coding	CYTH3
ENSG00000008952	ENST00000337002	protein_coding	SEC62		ILMN_1680129	ENSG00000037474	protein_coding	NSUN2		ILMN_2351754	ENSG00000008277	protein_coding	ADAM22
ENSG00000008988	ENST00000009589	protein_coding	RPS20		ILMN_1732089	ENSG00000037757	protein_coding	MRI1		ILMN_2377174	ENSG00000008282	protein_coding	SYPL1
ENSG00000009307	ENST00000261443	protein_coding	CSDE1		ILMN_1811367	ENSG00000038274	protein_coding	MAT2B		ILMN_2378376	ENSG00000008283	protein_coding	CYB561
ENSG00000009335	ENST00000348165	protein_coding	UBE3C		ILMN_1687301	ENSG00000038427	protein_coding	VCAN		ILMN_2263718	ENSG00000008294	protein_coding	SPAG9
ENSG00000009413	ENST00000368802	protein_coding	REV3L		ILMN_1781752	ENSG00000038532	protein_coding	CLEC16A		ILMN_1691290	ENSG00000008300	protein_coding	CELSR3
ENSG00000009709	ENST00000375375	protein_coding	PAX7		ILMN_1680037	ENSG00000039523	protein_coding	RIPOR1		ILMN_2157219	ENSG00000008311	protein_coding	AASS
ENSG00000009790	ENST00000367025	protein_coding	TRAF3IP3		ILMN_1694111	ENSG00000039650	protein_coding	PNKP		ILMN_1796407	ENSG00000008324	protein_coding	SS18L2
ENSG00000009830	ENST00000261534	protein_coding	POMT2		ILMN_1807719	ENSG00000040531	protein_coding	CTNS		ILMN_2193214	ENSG00000008382	protein_coding	MPND
ENSG00000009844	ENST00000367630	protein_coding	VTA1		ILMN_2198376	ENSG00000041357	protein_coding	PSMA4		ILMN_2355168	ENSG00000008394	protein_coding	MGST1
ENSG00000009950	ENST00000313375	protein_coding	MLXIPL		ILMN_2285713	ENSG00000042088	protein_coding	TDP1		ILMN_2202637	ENSG00000008405	protein_coding	CRY1
ENSG00000009954	ENST00000339594	protein_coding	BAZ1B		ILMN_1662426	ENSG00000042753	protein_coding	AP2S1		ILMN_1704870	ENSG00000008438	protein_coding	PGLYRP1
ENSG00000010017	ENST00000011619	protein_coding	RANBP9		ILMN_1810719	ENSG00000043093	protein_coding	DCUN1D1		ILMN_1694325	ENSG00000008441	protein_coding	NFIX
ENSG00000010030	ENST00000339796	protein_coding	ETV7		ILMN_1795285	ENSG00000043143	protein_coding	JADE2		ILMN_1683313	ENSG00000008513	protein_coding	ST3GAL1
ENSG00000010165	ENST00000361735	protein_coding	METTL13		ILMN_1804854	ENSG00000044115	protein_coding	CTNNA1		ILMN_1717207	ENSG00000008516	protein_coding	MMP25
ENSG00000010219	ENST00000540757	protein_coding	DYRK4		ILMN_2096405	ENSG00000047056	protein_coding	WDR37		ILMN_2368530	ENSG00000008517	protein_coding	IL32
ENSG00000010244	ENST00000321233	protein_coding	ZNF207		ILMN_2088172	ENSG00000047315	protein_coding	POLR2B		ILMN_2351262	ENSG00000008735	protein_coding	MAPK8IP2
ENSG00000010256	ENST00000203407	protein_coding	UQCRC1		ILMN_1700733	ENSG00000047346	protein_coding	ATOSA		ILMN_1711853	ENSG00000008838	protein_coding	MED24
ENSG00000010270	ENST00000009041	protein_coding	STARD3NL		ILMN_1730999	ENSG00000047410	protein_coding	TPR		ILMN_2195957	ENSG00000008853	protein_coding	RHOBTB2
ENSG00000010278	ENST00000009180	protein_coding	CD9		ILMN_1753426	ENSG00000047578	protein_coding	KATNIP		ILMN_2187487	ENSG00000008869	protein_coding	HEATR5B
ENSG00000010292	ENST00000315579	protein_coding	NCAPD2		ILMN_1687592	ENSG00000047644	protein_coding	WWC3		ILMN_1762003	ENSG00000008952	protein_coding	SEC62
ENSG00000010295	ENST00000336604	protein_coding	IFFO1		ILMN_1777881	ENSG00000048140	protein_coding	TSPAN17		ILMN_1701596	ENSG00000008988	protein_coding	RPS20
ENSG00000010310	ENST00000263281	protein_coding	GIPR		ILMN_1663664	ENSG00000048544	protein_coding	MRPS10		ILMN_1683538	ENSG00000009307	protein_coding	CSDE1
ENSG00000010318	ENST00000465863	protein_coding	PHF7		ILMN_1800638	ENSG00000048740	protein_coding	CELF2		ILMN_2181363	ENSG00000009335	protein_coding	UBE3C
ENSG00000010322	ENST00000345716	protein_coding	NISCH		ILMN_2163306	ENSG00000048828	protein_coding	FAM120A		ILMN_2199947	ENSG00000009413	protein_coding	REV3L
ENSG00000010327	ENST00000321725	protein_coding	STAB1		ILMN_1714527	ENSG00000049245	protein_coding	VAMP3		ILMN_1904578	ENSG00000009694	protein_coding	TENM1
ENSG00000010361	ENST00000313777	protein_coding	FUZ		ILMN_1719694	ENSG00000049618	protein_coding	ARID1B		ILMN_1761061	ENSG00000009709	protein_coding	PAX7
ENSG00000010379	ENST00000436453	protein_coding	SLC6A13		ILMN_1752802	ENSG00000049656	protein_coding	CLPTM1L		ILMN_1678805	ENSG00000009830	protein_coding	POMT2
ENSG00000010404	ENST00000428056	protein_coding	IDS		ILMN_1806692	ENSG00000049860	protein_coding	HEXB		ILMN_1813010	ENSG00000009844	protein_coding	VTA1
ENSG00000010438	ENST00000342836	protein_coding	PRSS3		ILMN_1700276	ENSG00000050130	protein_coding	JKAMP		ILMN_1722073	ENSG00000009950	protein_coding	MLXIPL
ENSG00000010539	ENST00000396868	protein_coding	ZNF200		ILMN_1754149	ENSG00000050426	protein_coding	LETMD1		ILMN_1680831	ENSG00000009954	protein_coding	BAZ1B
ENSG00000010610	ENST00000011653	protein_coding	CD4		ILMN_2374159	ENSG00000051108	protein_coding	HERPUD1		ILMN_2141157	ENSG00000010017	protein_coding	RANBP9
ENSG00000010626	ENST00000436789	protein_coding	LRRC23		ILMN_1744604	ENSG00000051523	protein_coding	CYBA		ILMN_1700671	ENSG00000010030	protein_coding	ETV7
ENSG00000010671	ENST00000308731	protein_coding	BTK		ILMN_1755077	ENSG00000051620	protein_coding	HEBP2		ILMN_1655485	ENSG00000010072	protein_coding	SPRTN
ENSG00000010803	ENST00000326197	protein_coding	SCMH1		ILMN_1767253	ENSG00000052749	protein_coding	RRP12		ILMN_2343624	ENSG00000010165	protein_coding	METTL13
ENSG00000010810	ENST00000229471	protein_coding	FYN		ILMN_1660810	ENSG00000052841	protein_coding	TTC17		ILMN_1681269	ENSG00000010219	protein_coding	DYRK4
ENSG00000010818	ENST00000367603	protein_coding	HIVEP2		ILMN_2106902	ENSG00000053254	protein_coding	FOXN3		ILMN_1778177	ENSG00000010244	protein_coding	ZNF207
ENSG00000011007	ENST00000613537	protein_coding	ELOA		ILMN_1677043	ENSG00000053371	protein_coding	AKR7A2		ILMN_1671191	ENSG00000010256	protein_coding	UQCRC1
ENSG00000011009	ENST00000374514	protein_coding	LYPLA2		ILMN_1741331	ENSG00000053770	protein_coding	AP5M1		ILMN_2228873	ENSG00000010270	protein_coding	STARD3NL
ENSG00000011021	ENST00000346436	protein_coding	CLCN6		ILMN_1802973	ENSG00000053900	protein_coding	ANAPC4		ILMN_1695423	ENSG00000010278	protein_coding	CD9
ENSG00000011028	ENST00000303375	protein_coding	MRC2		ILMN_1751627	ENSG00000054116	protein_coding	TRAPPC3		ILMN_1775008	ENSG00000010292	protein_coding	NCAPD2
ENSG00000011083	ENST00000230671	protein_coding	SLC6A7		ILMN_1676611	ENSG00000054148	protein_coding	PHPT1		ILMN_2348268	ENSG00000010295	protein_coding	IFFO1
ENSG00000011114	ENST00000334746	protein_coding	BTBD7		ILMN_2269564	ENSG00000054267	protein_coding	ARID4B		ILMN_2375156	ENSG00000010318	protein_coding	PHF7
ENSG00000011132	ENST00000316757	protein_coding	APBA3		ILMN_1735552	ENSG00000054523	protein_coding	KIF1B		ILMN_1676067	ENSG00000010319	protein_coding	SEMA3G
ENSG00000011143	ENST00000585134	protein_coding	MKS1		ILMN_1847308	ENSG00000054965	protein_coding	FAM168A		ILMN_1735827	ENSG00000010322	protein_coding	NISCH
ENSG00000011198	ENST00000458276	protein_coding	ABHD5		ILMN_1799744	ENSG00000054983	protein_coding	GALC		ILMN_1655987	ENSG00000010327	protein_coding	STAB1
ENSG00000011243	ENST00000397410	protein_coding	AKAP8L		ILMN_1677200	ENSG00000055163	protein_coding	CYFIP2		ILMN_1748836	ENSG00000010361	protein_coding	FUZ
ENSG00000011258	ENST00000415868	protein_coding	MBTD1		ILMN_1706502	ENSG00000055332	protein_coding	EIF2AK2		ILMN_1707710	ENSG00000010379	protein_coding	SLC6A13
ENSG00000011260	ENST00000225298	protein_coding	UTP18		ILMN_1728305	ENSG00000055917	protein_coding	PUM2		ILMN_1798448	ENSG00000010404	protein_coding	IDS
ENSG00000011275	ENST00000389902	protein_coding	RNF216		ILMN_1700477	ENSG00000055950	protein_coding	MRPL43		ILMN_1809951	ENSG00000010539	protein_coding	ZNF200
ENSG00000011295	ENST00000261647	protein_coding	TTC19		ILMN_1754178	ENSG00000057608	protein_coding	GDI2		ILMN_1727284	ENSG00000010610	protein_coding	CD4
ENSG00000011304	ENST00000349038	protein_coding	PTBP1		ILMN_1655077	ENSG00000057657	protein_coding	PRDM1		ILMN_2314244	ENSG00000010626	protein_coding	LRRC23
ENSG00000011332	ENST00000355526	protein_coding	DPF1		ILMN_1784207	ENSG00000057757	protein_coding	PITHD1		ILMN_1662026	ENSG00000010671	protein_coding	BTK
ENSG00000011376	ENST00000642274	protein_coding	LARS2		ILMN_1659564	ENSG00000058262	protein_coding	SEC61A1		ILMN_1653861	ENSG00000010803	protein_coding	SCMH1
ENSG00000011405	ENST00000265970	protein_coding	PIK3C2A		ILMN_1680579	ENSG00000058668	protein_coding	ATP2B4		ILMN_2249920	ENSG00000010810	protein_coding	FYN
ENSG00000011422	ENST00000221264	protein_coding	PLAUR		ILMN_1803564	ENSG00000058799	protein_coding	YIPF1		ILMN_1745447	ENSG00000010818	protein_coding	HIVEP2
ENSG00000011454	ENST00000373647	protein_coding	RABGAP1		ILMN_2282641	ENSG00000059377	protein_coding	TBXAS1		ILMN_1808110	ENSG00000011007	protein_coding	ELOA
ENSG00000011465	ENST00000441303	protein_coding	DCN		ILMN_1718558	ENSG00000059378	protein_coding	PARP12		ILMN_1764628	ENSG00000011009	protein_coding	LYPLA2
ENSG00000011478	ENST00000012049	protein_coding	QPCTL		ILMN_2214678	ENSG00000059728	protein_coding	MXD1		ILMN_1763036	ENSG00000011021	protein_coding	CLCN6
ENSG00000011485	ENST00000012443	protein_coding	PPP5C		ILMN_1782788	ENSG00000060138	protein_coding	YBX3		ILMN_1783946	ENSG00000011028	protein_coding	MRC2
ENSG00000011523	ENST00000260569	protein_coding	CEP68		ILMN_1876924	ENSG00000060237	protein_coding	WNK1		ILMN_1780222	ENSG00000011083	protein_coding	SLC6A7
ENSG00000011590	ENST00000262630	protein_coding	ZBTB32		ILMN_1728224	ENSG00000060491	protein_coding	OGFR		ILMN_1729453	ENSG00000011105	protein_coding	TSPAN9
ENSG00000011600	ENST00000262629	protein_coding	TYROBP		ILMN_1773963	ENSG00000060558	protein_coding	GNA15		ILMN_1687743	ENSG00000011114	protein_coding	BTBD7
ENSG00000011638	ENST00000233047	protein_coding	LDAF1		ILMN_1799814	ENSG00000060688	protein_coding	SNRNP40		ILMN_1686610	ENSG00000011132	protein_coding	APBA3
ENSG00000012061	ENST00000013807	protein_coding	ERCC1		ILMN_2226324	ENSG00000060762	protein_coding	MPC1		ILMN_1655702	ENSG00000011198	protein_coding	ABHD5
ENSG00000012124	ENST00000085219	protein_coding	CD22		ILMN_1738921	ENSG00000060971	protein_coding	ACAA1		ILMN_1768962	ENSG00000011243	protein_coding	AKAP8L
ENSG00000012171	ENST00000433753	protein_coding	SEMA3B		ILMN_1669703	ENSG00000061938	protein_coding	TNK2		ILMN_2101651	ENSG00000011258	protein_coding	MBTD1
ENSG00000012223	ENST00000231751	protein_coding	LTF		ILMN_1697200	ENSG00000061987	protein_coding	MON2		ILMN_1779584	ENSG00000011260	protein_coding	UTP18
ENSG00000012232	ENST00000220562	protein_coding	EXTL3		ILMN_1711792	ENSG00000062194	protein_coding	GPBP1		ILMN_1729980	ENSG00000011275	protein_coding	RNF216
ENSG00000012660	ENST00000304434	protein_coding	ELOVL5		ILMN_1706057	ENSG00000062485	protein_coding	CS		ILMN_2192385	ENSG00000011295	protein_coding	TTC19
ENSG00000012779	ENST00000374391	protein_coding	ALOX5		ILMN_2317730	ENSG00000062598	protein_coding	ELMO2		ILMN_2333319	ENSG00000011304	protein_coding	PTBP1
ENSG00000012817	ENST00000317961	protein_coding	KDM5D		ILMN_1692754	ENSG00000062716	protein_coding	VMP1		ILMN_1769961	ENSG00000011332	protein_coding	DPF1
ENSG00000012822	ENST00000546443	protein_coding	CALCOCO1		ILMN_2149766	ENSG00000062725	protein_coding	APPBP2		ILMN_1854861	ENSG00000011347	protein_coding	SYT7
ENSG00000012983	ENST00000013125	protein_coding	MAP4K5		ILMN_1655497	ENSG00000063046	protein_coding	EIF4B		ILMN_1700168	ENSG00000011376	protein_coding	LARS2
ENSG00000013016	ENST00000322054	protein_coding	EHD3		ILMN_2230624	ENSG00000063177	protein_coding	RPL18		ILMN_2166093	ENSG00000011405	protein_coding	PIK3C2A
ENSG00000013275	ENST00000157812	protein_coding	PSMC4		ILMN_1768930	ENSG00000063244	protein_coding	U2AF2		ILMN_2374340	ENSG00000011422	protein_coding	PLAUR
ENSG00000013288	ENST00000285599	protein_coding	MAN2B2		ILMN_1772981	ENSG00000063245	protein_coding	EPN1		ILMN_1739645	ENSG00000011426	protein_coding	ANLN
ENSG00000013297	ENST00000477531	protein_coding	CLDN11		ILMN_1728360	ENSG00000063322	protein_coding	MED29		ILMN_1859528	ENSG00000011451	protein_coding	WIZ
ENSG00000013306	ENST00000225308	protein_coding	SLC25A39		ILMN_2243553	ENSG00000063587	protein_coding	ZNF275		ILMN_2061950	ENSG00000011454	protein_coding	RABGAP1
ENSG00000013364	ENST00000357402	protein_coding	MVP		ILMN_1772731	ENSG00000063854	protein_coding	HAGH		ILMN_1838575	ENSG00000011465	protein_coding	DCN
ENSG00000013374	ENST00000413040	protein_coding	NUB1		ILMN_1687941	ENSG00000063978	protein_coding	RNF4		ILMN_1745332	ENSG00000011485	protein_coding	PPP5C
ENSG00000013441	ENST00000321356	protein_coding	CLK1		ILMN_1718621	ENSG00000064201	protein_coding	TSPAN32		ILMN_1808500	ENSG00000011523	protein_coding	CEP68
ENSG00000013523	ENST00000251089	protein_coding	ANGEL1		ILMN_1683811	ENSG00000064419	protein_coding	TNPO3		ILMN_1732981	ENSG00000011590	protein_coding	ZBTB32
ENSG00000013561	ENST00000356143	protein_coding	RNF14		ILMN_1780987	ENSG00000064490	protein_coding	RFXANK		ILMN_1778977	ENSG00000011600	protein_coding	TYROBP
ENSG00000013563	ENST00000309585	protein_coding	DNASE1L1		ILMN_1662741	ENSG00000064547	protein_coding	LPAR2		ILMN_1655876	ENSG00000011638	protein_coding	LDAF1
ENSG00000013573	ENST00000228264	protein_coding	DDX11		ILMN_1719286	ENSG00000064601	protein_coding	CTSA		ILMN_1715551	ENSG00000011677	protein_coding	GABRA3
ENSG00000013583	ENST00000014930	protein_coding	HEBP1		ILMN_1711270	ENSG00000064607	protein_coding	SUGP2		ILMN_1738027	ENSG00000012048	protein_coding	BRCA1
ENSG00000013725	ENST00000313421	protein_coding	CD6		ILMN_1743205	ENSG00000064687	protein_coding	ABCA7		ILMN_2377496	ENSG00000012061	protein_coding	ERCC1
ENSG00000013810	ENST00000313288	protein_coding	TACC3		ILMN_2202915	ENSG00000064763	protein_coding	FAR2		ILMN_1792075	ENSG00000012124	protein_coding	CD22
ENSG00000014123	ENST00000369278	protein_coding	UFL1		ILMN_1808811	ENSG00000064932	protein_coding	SBNO2		ILMN_1653501	ENSG00000012171	protein_coding	SEMA3B
ENSG00000014138	ENST00000706540	protein_coding	POLA2		ILMN_1651315	ENSG00000064961	protein_coding	HMG20B		ILMN_1860288	ENSG00000012174	protein_coding	MBTPS2
ENSG00000014164	ENST00000262577	protein_coding	ZC3H3		ILMN_1813669	ENSG00000064999	protein_coding	ANKS1A		ILMN_1677920	ENSG00000012223	protein_coding	LTF
ENSG00000014216	ENST00000279247	protein_coding	CAPN1		ILMN_1654441	ENSG00000065154	protein_coding	OAT		ILMN_1778226	ENSG00000012232	protein_coding	EXTL3
ENSG00000014257	ENST00000336375	protein_coding	ACP3		ILMN_1694479	ENSG00000065268	protein_coding	WDR18		ILMN_2174369	ENSG00000012660	protein_coding	ELOVL5
ENSG00000014641	ENST00000233114	protein_coding	MDH1		ILMN_2319910	ENSG00000065357	protein_coding	DGKA		ILMN_1680996	ENSG00000012779	protein_coding	ALOX5
ENSG00000014824	ENST00000264451	protein_coding	SLC30A9		ILMN_1777584	ENSG00000065427	protein_coding	KARS1		ILMN_1685690	ENSG00000012817	protein_coding	KDM5D
ENSG00000014914	ENST00000369140	protein_coding	MTMR11		ILMN_1657139	ENSG00000065457	protein_coding	ADAT1		ILMN_1774427	ENSG00000012822	protein_coding	CALCOCO1
ENSG00000014919	ENST00000016171	protein_coding	COX15		ILMN_1802611	ENSG00000065526	protein_coding	SPEN		ILMN_1759030	ENSG00000012983	protein_coding	MAP4K5
ENSG00000015133	ENST00000389856	protein_coding	CCDC88C		ILMN_2100689	ENSG00000065559	protein_coding	MAP2K4		ILMN_1671473	ENSG00000013016	protein_coding	EHD3
ENSG00000015153	ENST00000547351	protein_coding	YAF2		ILMN_1688158	ENSG00000065615	protein_coding	CYB5R4		ILMN_2395389	ENSG00000013275	protein_coding	PSMC4
ENSG00000015171	ENST00000381591	protein_coding	ZMYND11		ILMN_1733421	ENSG00000065675	protein_coding	PRKCQ		ILMN_1768510	ENSG00000013288	protein_coding	MAN2B2
ENSG00000015285	ENST00000376701	protein_coding	WAS		ILMN_1758672	ENSG00000065809	protein_coding	FAM107B		ILMN_1676602	ENSG00000013293	protein_coding	SLC7A14
ENSG00000015475	ENST00000317361	protein_coding	BID		ILMN_1778557	ENSG00000065883	protein_coding	CDK13		ILMN_1743911	ENSG00000013306	protein_coding	SLC25A39
ENSG00000015532	ENST00000017003	protein_coding	XYLT2		ILMN_1731648	ENSG00000065970	protein_coding	FOXJ2		ILMN_1803277	ENSG00000013364	protein_coding	MVP
ENSG00000015676	ENST00000460110	protein_coding	NUDCD3		ILMN_1738784	ENSG00000066027	protein_coding	PPP2R5A		ILMN_1665291	ENSG00000013374	protein_coding	NUB1
ENSG00000016864	ENST00000266014	protein_coding	GLT8D1		ILMN_2180352	ENSG00000066084	protein_coding	DIP2B		ILMN_1693620	ENSG00000013375	protein_coding	PGM3
ENSG00000017260	ENST00000328560	protein_coding	ATP2C1		ILMN_1728845	ENSG00000066117	protein_coding	SMARCD1		ILMN_1722156	ENSG00000013392	protein_coding	RWDD2A
ENSG00000017427	ENST00000481539	protein_coding	IGF1		ILMN_1810488	ENSG00000066136	protein_coding	NFYC		ILMN_1679727	ENSG00000013441	protein_coding	CLK1
ENSG00000017483	ENST00000595796	protein_coding	SLC38A5		ILMN_1698367	ENSG00000066294	protein_coding	CD84		ILMN_1767459	ENSG00000013503	protein_coding	POLR3B
ENSG00000017797	ENST00000019317	protein_coding	RALBP1		ILMN_2392043	ENSG00000066336	protein_coding	SPI1		ILMN_1665871	ENSG00000013523	protein_coding	ANGEL1
ENSG00000018189	ENST00000226328	protein_coding	RUFY3		ILMN_1692486	ENSG00000066379	protein_coding	POLR1H		ILMN_1714461	ENSG00000013561	protein_coding	RNF14
ENSG00000018280	ENST00000233202	protein_coding	SLC11A1		ILMN_2393497	ENSG00000066427	protein_coding	ATXN3		ILMN_2380967	ENSG00000013563	protein_coding	DNASE1L1
ENSG00000018408	ENST00000472417	protein_coding	WWTR1		ILMN_1773741	ENSG00000066455	protein_coding	GOLGA5		ILMN_2345908	ENSG00000013573	protein_coding	DDX11
ENSG00000018510	ENST00000264167	protein_coding	AGPS		ILMN_1728471	ENSG00000066777	protein_coding	ARFGEF1		ILMN_1802557	ENSG00000013583	protein_coding	HEBP1
ENSG00000018699	ENST00000317907	protein_coding	TTC27		ILMN_1805737	ENSG00000067057	protein_coding	PFKP		ILMN_1682599	ENSG00000013588	protein_coding	GPRC5A
ENSG00000018869	ENST00000589895	protein_coding	ZNF582		ILMN_2284998	ENSG00000067066	protein_coding	SP100		ILMN_1680856	ENSG00000013619	protein_coding	MAMLD1
ENSG00000019144	ENST00000361417	protein_coding	PHLDB1		ILMN_1735014	ENSG00000067082	protein_coding	KLF6		ILMN_1746565	ENSG00000013725	protein_coding	CD6
ENSG00000019169	ENST00000327097	protein_coding	MARCO		ILMN_1737146	ENSG00000067167	protein_coding	TRAM1		ILMN_1724407	ENSG00000013810	protein_coding	TACC3
ENSG00000019582	ENST00000353334	protein_coding	CD74		ILMN_1685005	ENSG00000067182	protein_coding	TNFRSF1A		ILMN_2058975	ENSG00000014123	protein_coding	UFL1
ENSG00000019995	ENST00000359653	protein_coding	ZRANB1		ILMN_1746314	ENSG00000067208	protein_coding	EVI5		ILMN_1696713	ENSG00000014138	protein_coding	POLA2
ENSG00000020129	ENST00000356090	protein_coding	NCDN		ILMN_2366634	ENSG00000067225	protein_coding	PKM		ILMN_1702389	ENSG00000014164	protein_coding	ZC3H3
ENSG00000020256	ENST00000216923	protein_coding	ZFP64		ILMN_2090123	ENSG00000067248	protein_coding	DHX29		ILMN_1705261	ENSG00000014216	protein_coding	CAPN1
ENSG00000020633	ENST00000308873	protein_coding	RUNX3		ILMN_1658290	ENSG00000067365	protein_coding	METTL22		ILMN_1758323	ENSG00000014257	protein_coding	ACP3
ENSG00000020922	ENST00000323977	protein_coding	MRE11		ILMN_1781290	ENSG00000067560	protein_coding	RHOA		ILMN_1656913	ENSG00000014641	protein_coding	MDH1
ENSG00000021300	ENST00000227214	protein_coding	PLEKHB1		ILMN_1671207	ENSG00000067704	protein_coding	IARS2		ILMN_1799128	ENSG00000014824	protein_coding	SLC30A9
ENSG00000021355	ENST00000380739	protein_coding	SERPINB1		ILMN_1802706	ENSG00000067829	protein_coding	IDH3G		ILMN_1769299	ENSG00000014914	protein_coding	MTMR11
ENSG00000021574	ENST00000315285	protein_coding	SPAST		ILMN_1766408	ENSG00000067955	protein_coding	CBFB		ILMN_1718309	ENSG00000014919	protein_coding	COX15
ENSG00000021762	ENST00000263650	protein_coding	OSBPL5		ILMN_1776582	ENSG00000067992	protein_coding	PDK3		ILMN_1765606	ENSG00000015153	protein_coding	YAF2
ENSG00000021776	ENST00000156471	protein_coding	AQR		ILMN_1734205	ENSG00000068028	protein_coding	RASSF1		ILMN_1754234	ENSG00000015171	protein_coding	ZMYND11
ENSG00000021852	ENST00000371237	protein_coding	C8B		ILMN_1745374	ENSG00000068079	protein_coding	IFI35		ILMN_1760027	ENSG00000015285	protein_coding	WAS
ENSG00000022267	ENST00000370683	protein_coding	FHL1		ILMN_1753498	ENSG00000068120	protein_coding	COASY		ILMN_2372413	ENSG00000015475	protein_coding	BID
ENSG00000022277	ENST00000357348	protein_coding	RTF2		ILMN_1683598	ENSG00000068366	protein_coding	ACSL4		ILMN_1787556	ENSG00000015520	protein_coding	NPC1L1
ENSG00000022556	ENST00000448584	protein_coding	NLRP2		ILMN_1664608	ENSG00000068383	protein_coding	INPP5A		ILMN_1799815	ENSG00000015532	protein_coding	XYLT2
ENSG00000022567	ENST00000517878	protein_coding	SLC45A4		ILMN_1761176	ENSG00000068400	protein_coding	GRIPAP1		ILMN_1796900	ENSG00000015676	protein_coding	NUDCD3
ENSG00000022840	ENST00000325954	protein_coding	RNF10		ILMN_1798827	ENSG00000068784	protein_coding	SRBD1		ILMN_1695107	ENSG00000016402	protein_coding	IL20RA
ENSG00000022976	ENST00000558490	protein_coding	ZNF839		ILMN_1794594	ENSG00000068831	protein_coding	RASGRP2		ILMN_1797219	ENSG00000016490	protein_coding	CLCA1
ENSG00000023041	ENST00000369404	protein_coding	ZDHHC6		ILMN_1763540	ENSG00000068878	protein_coding	PSME4		ILMN_1713290	ENSG00000016864	protein_coding	GLT8D1
ENSG00000023171	ENST00000529750	protein_coding	GRAMD1B		ILMN_1724376	ENSG00000068912	protein_coding	ERLEC1		ILMN_2340565	ENSG00000017260	protein_coding	ATP2C1
ENSG00000023191	ENST00000356187	protein_coding	RNH1		ILMN_1751338	ENSG00000069248	protein_coding	NUP133		ILMN_1695058	ENSG00000017483	protein_coding	SLC38A5
ENSG00000023228	ENST00000233190	protein_coding	NDUFS1		ILMN_1869109	ENSG00000069275	protein_coding	NUCKS1		ILMN_1791840	ENSG00000017797	protein_coding	RALBP1
ENSG00000023287	ENST00000025008	protein_coding	RB1CC1		ILMN_1761721	ENSG00000069329	protein_coding	VPS35		ILMN_2262901	ENSG00000018189	protein_coding	RUFY3
ENSG00000023318	ENST00000262455	protein_coding	ERP44		ILMN_1770127	ENSG00000069345	protein_coding	DNAJA2		ILMN_1741165	ENSG00000018280	protein_coding	SLC11A1
ENSG00000023330	ENST00000310271	protein_coding	ALAS1		ILMN_1710514	ENSG00000069399	protein_coding	BCL3		ILMN_1698209	ENSG00000018510	protein_coding	AGPS
ENSG00000023445	ENST00000263464	protein_coding	BIRC3		ILMN_1711702	ENSG00000069493	protein_coding	CLEC2D		ILMN_1730630	ENSG00000018610	protein_coding	STEEP1
ENSG00000023516	ENST00000025301	protein_coding	AKAP11		ILMN_1862909	ENSG00000069667	protein_coding	RORA		ILMN_1757730	ENSG00000018699	protein_coding	TTC27
ENSG00000023572	ENST00000367439	protein_coding	GLRX2		ILMN_1784287	ENSG00000069702	protein_coding	TGFBR3		ILMN_1666536	ENSG00000019102	protein_coding	VSIG2
ENSG00000023608	ENST00000216294	protein_coding	SNAPC1		ILMN_1759628	ENSG00000069849	protein_coding	ATP1B3		ILMN_1731503	ENSG00000019169	protein_coding	MARCO
ENSG00000023697	ENST00000428559	protein_coding	DERA		ILMN_1733311	ENSG00000069943	protein_coding	PIGB		ILMN_1886515	ENSG00000019485	protein_coding	PRDM11
ENSG00000023734	ENST00000419869	protein_coding	STRAP		ILMN_1665859	ENSG00000069974	protein_coding	RAB27A		ILMN_1736567	ENSG00000019582	protein_coding	CD74
ENSG00000023839	ENST00000649459	protein_coding	ABCC2		ILMN_1654690	ENSG00000069998	protein_coding	HDHD5		ILMN_1757838	ENSG00000019991	protein_coding	HGF
ENSG00000023892	ENST00000316637	protein_coding	DEF6		ILMN_2097410	ENSG00000070190	protein_coding	DAPP1		ILMN_2359500	ENSG00000020129	protein_coding	NCDN
ENSG00000023909	ENST00000370238	protein_coding	GCLM		ILMN_1700695	ENSG00000070214	protein_coding	SLC44A1		ILMN_2251375	ENSG00000020256	protein_coding	ZFP64
ENSG00000024048	ENST00000372899	protein_coding	UBR2		ILMN_1713301	ENSG00000070413	protein_coding	DGCR2		ILMN_2083243	ENSG00000020426	protein_coding	MNAT1
ENSG00000024422	ENST00000538399	protein_coding	EHD2		ILMN_1792910	ENSG00000070444	protein_coding	MNT		ILMN_1787461	ENSG00000020633	protein_coding	RUNX3
ENSG00000024526	ENST00000489862	protein_coding	DEPDC1		ILMN_1767894	ENSG00000070501	protein_coding	POLB		ILMN_1709483	ENSG00000020922	protein_coding	MRE11
ENSG00000024862	ENST00000617445	protein_coding	CCDC28A		ILMN_1761155	ENSG00000070756	protein_coding	PABPC1		ILMN_1783231	ENSG00000021300	protein_coding	PLEKHB1
ENSG00000025039	ENST00000369415	protein_coding	RRAGD		ILMN_2112599	ENSG00000070761	protein_coding	CFAP20		ILMN_1679133	ENSG00000021355	protein_coding	SERPINB1
ENSG00000025293	ENST00000374000	protein_coding	PHF20		ILMN_1724718	ENSG00000071051	protein_coding	NCK2		ILMN_1735445	ENSG00000021488	protein_coding	SLC7A9
ENSG00000025434	ENST00000531660	protein_coding	NR1H3		ILMN_2375002	ENSG00000071054	protein_coding	MAP4K4		ILMN_1796738	ENSG00000021574	protein_coding	SPAST
ENSG00000025708	ENST00000252029	protein_coding	TYMP		ILMN_1754195	ENSG00000071082	protein_coding	RPL31		ILMN_1658715	ENSG00000021645	protein_coding	NRXN3
ENSG00000025770	ENST00000299821	protein_coding	NCAPH2		ILMN_1675844	ENSG00000071127	protein_coding	WDR1		ILMN_2307032	ENSG00000021762	protein_coding	OSBPL5
ENSG00000025772	ENST00000372813	protein_coding	TOMM34		ILMN_2237746	ENSG00000071243	protein_coding	ING3		ILMN_1717154	ENSG00000021776	protein_coding	AQR
ENSG00000025796	ENST00000369002	protein_coding	SEC63		ILMN_1697348	ENSG00000071462	protein_coding	BUD23		ILMN_1792748	ENSG00000021826	protein_coding	CPS1
ENSG00000025800	ENST00000373625	protein_coding	KPNA6		ILMN_1697694	ENSG00000071553	protein_coding	ATP6AP1		ILMN_1805842	ENSG00000022267	protein_coding	FHL1
ENSG00000026025	ENST00000224237	protein_coding	VIM		ILMN_1746257	ENSG00000071626	protein_coding	DAZAP1		ILMN_1771815	ENSG00000022277	protein_coding	RTF2
ENSG00000026103	ENST00000355279	protein_coding	FAS		ILMN_1725130	ENSG00000071859	protein_coding	FAM50A		ILMN_1664878	ENSG00000022556	protein_coding	NLRP2
ENSG00000026297	ENST00000508775	protein_coding	RNASET2		ILMN_1808356	ENSG00000071889	protein_coding	FAM3A		ILMN_1745778	ENSG00000022567	protein_coding	SLC45A4
ENSG00000026508	ENST00000263398	protein_coding	CD44		ILMN_2096970	ENSG00000071909	protein_coding	MYO3B		ILMN_1697529	ENSG00000022840	protein_coding	RNF10
ENSG00000026652	ENST00000320285	protein_coding	AGPAT4		ILMN_1712305	ENSG00000071967	protein_coding	CYBRD1		ILMN_2046003	ENSG00000023041	protein_coding	ZDHHC6
ENSG00000026751	ENST00000359331	protein_coding	SLAMF7		ILMN_1797684	ENSG00000071994	protein_coding	PDCD2		ILMN_2375599	ENSG00000023191	protein_coding	RNH1
ENSG00000026950	ENST00000289361	protein_coding	BTN3A1		ILMN_1768719	ENSG00000072042	protein_coding	RDH11		ILMN_1728810	ENSG00000023228	protein_coding	NDUFS1
ENSG00000027075	ENST00000332981	protein_coding	PRKCH		ILMN_2232177	ENSG00000072110	protein_coding	ACTN1		ILMN_1736796	ENSG00000023287	protein_coding	RB1CC1
ENSG00000027697	ENST00000367739	protein_coding	IFNGR1		ILMN_1798061	ENSG00000072121	protein_coding	ZFYVE26		ILMN_1772156	ENSG00000023318	protein_coding	ERP44
ENSG00000027869	ENST00000368198	protein_coding	SH2D2A		ILMN_1794825	ENSG00000072210	protein_coding	ALDH3A2		ILMN_2385647	ENSG00000023330	protein_coding	ALAS1
ENSG00000028116	ENST00000340157	protein_coding	VRK2		ILMN_2413572	ENSG00000072518	protein_coding	MARK2		ILMN_2405684	ENSG00000023445	protein_coding	BIRC3
ENSG00000028137	ENST00000376259	protein_coding	TNFRSF1B		ILMN_1653828	ENSG00000072609	protein_coding	CHFR		ILMN_2293758	ENSG00000023516	protein_coding	AKAP11
ENSG00000028203	ENST00000550106	protein_coding	VEZT		ILMN_1806408	ENSG00000072778	protein_coding	ACADVL		ILMN_1737912	ENSG00000023572	protein_coding	GLRX2
ENSG00000028277	ENST00000389341	protein_coding	POU2F2		ILMN_1651692	ENSG00000072786	protein_coding	STK10		ILMN_2093389	ENSG00000023608	protein_coding	SNAPC1
ENSG00000028310	ENST00000467963	protein_coding	BRD9		ILMN_2394571	ENSG00000072803	protein_coding	FBXW11		ILMN_1811551	ENSG00000023697	protein_coding	DERA
ENSG00000028528	ENST00000559844	protein_coding	SNX1		ILMN_1808395	ENSG00000072818	protein_coding	ACAP1		ILMN_1731194	ENSG00000023734	protein_coding	STRAP
ENSG00000028839	ENST00000237264	protein_coding	TBPL1		ILMN_1754738	ENSG00000072958	protein_coding	AP1M1		ILMN_1676278	ENSG00000023839	protein_coding	ABCC2
ENSG00000029363	ENST00000527759	protein_coding	BCLAF1		ILMN_1694810	ENSG00000073150	protein_coding	PANX2		ILMN_2145280	ENSG00000023892	protein_coding	DEF6
ENSG00000029364	ENST00000336643	protein_coding	SLC39A9		ILMN_2078697	ENSG00000073331	protein_coding	ALPK1		ILMN_1788547	ENSG00000023909	protein_coding	GCLM
ENSG00000029534	ENST00000265709	protein_coding	ANK1		ILMN_1666206	ENSG00000073605	protein_coding	GSDMB		ILMN_1663489	ENSG00000024048	protein_coding	UBR2
ENSG00000029639	ENST00000367166	protein_coding	TFB1M		ILMN_1786920	ENSG00000073614	protein_coding	KDM5A		ILMN_1808777	ENSG00000024422	protein_coding	EHD2
ENSG00000029725	ENST00000341923	protein_coding	RABEP1		ILMN_1733998	ENSG00000073737	protein_coding	DHRS9		ILMN_1798659	ENSG00000024862	protein_coding	CCDC28A
ENSG00000030419	ENST00000434687	protein_coding	IKZF2		ILMN_2054297	ENSG00000073756	protein_coding	PTGS2		ILMN_1699772	ENSG00000025039	protein_coding	RRAGD
ENSG00000030582	ENST00000053867	protein_coding	GRN		ILMN_1702447	ENSG00000073792	protein_coding	IGF2BP2		ILMN_1800311	ENSG00000025156	protein_coding	HSF2
ENSG00000031003	ENST00000033079	protein_coding	FAM13B		ILMN_1756501	ENSG00000073849	protein_coding	ST6GAL1		ILMN_1813657	ENSG00000025293	protein_coding	PHF20
ENSG00000031698	ENST00000234677	protein_coding	SARS1		ILMN_1715273	ENSG00000073921	protein_coding	PICALM		ILMN_1814022	ENSG00000025434	protein_coding	NR1H3
ENSG00000031823	ENST00000034275	protein_coding	RANBP3		ILMN_1680353	ENSG00000073969	protein_coding	NSF		ILMN_2109708	ENSG00000025708	protein_coding	TYMP
ENSG00000032219	ENST00000355431	protein_coding	ARID4A		ILMN_1700507	ENSG00000074054	protein_coding	CLASP1		ILMN_1715908	ENSG00000025770	protein_coding	NCAPH2
ENSG00000032389	ENST00000382125	protein_coding	EIPR1		ILMN_1736814	ENSG00000074201	protein_coding	CLNS1A		ILMN_1721128	ENSG00000025772	protein_coding	TOMM34
ENSG00000032444	ENST00000221249	protein_coding	PNPLA6		ILMN_1747146	ENSG00000074319	protein_coding	TSG101		ILMN_2136068	ENSG00000025796	protein_coding	SEC63
ENSG00000032742	ENST00000319980	protein_coding	IFT88		ILMN_2310909	ENSG00000074370	protein_coding	ATP2A3		ILMN_1696021	ENSG00000025800	protein_coding	KPNA6
ENSG00000033011	ENST00000262374	protein_coding	ALG1		ILMN_1759801	ENSG00000074603	protein_coding	DPP8		ILMN_2058251	ENSG00000026025	protein_coding	VIM
ENSG00000033030	ENST00000536306	protein_coding	ZCCHC8		ILMN_1737398	ENSG00000074696	protein_coding	HACD3		ILMN_2319077	ENSG00000026103	protein_coding	FAS
ENSG00000033100	ENST00000035307	protein_coding	CHPF2		ILMN_1796497	ENSG00000074706	protein_coding	IPCEF1		ILMN_1671565	ENSG00000026297	protein_coding	RNASET2
ENSG00000033170	ENST00000358307	protein_coding	FUT8		ILMN_1786396	ENSG00000074755	protein_coding	ZZEF1		ILMN_1803429	ENSG00000026508	protein_coding	CD44
ENSG00000033178	ENST00000322244	protein_coding	UBA6		ILMN_1787844	ENSG00000074842	protein_coding	MYDGF		ILMN_1673769	ENSG00000026559	protein_coding	KCNG1
ENSG00000033327	ENST00000340149	protein_coding	GAB2		ILMN_1741143	ENSG00000074966	protein_coding	TXK		ILMN_1730504	ENSG00000026652	protein_coding	AGPAT4
ENSG00000033627	ENST00000264649	protein_coding	ATP6V0A1		ILMN_1775692	ENSG00000075151	protein_coding	EIF4G3		ILMN_1710923	ENSG00000026751	protein_coding	SLAMF7
ENSG00000033800	ENST00000249636	protein_coding	PIAS1		ILMN_1692464	ENSG00000075234	protein_coding	TTC38		ILMN_1802708	ENSG00000026950	protein_coding	BTN3A1
ENSG00000033867	ENST00000295736	protein_coding	SLC4A7		ILMN_2182531	ENSG00000075336	protein_coding	TIMM21		ILMN_1669070	ENSG00000027001	protein_coding	MIPEP
ENSG00000034053	ENST00000411764	protein_coding	APBA2		ILMN_1782890	ENSG00000075415	protein_coding	SLC25A3		ILMN_1780898	ENSG00000027075	protein_coding	PRKCH
ENSG00000034152	ENST00000342679	protein_coding	MAP2K3		ILMN_1747223	ENSG00000075539	protein_coding	FRYL		ILMN_1663541	ENSG00000027847	protein_coding	B4GALT7
ENSG00000034510	ENST00000233143	protein_coding	TMSB10		ILMN_1753608	ENSG00000075568	protein_coding	TMEM131		ILMN_1733874	ENSG00000027869	protein_coding	SH2D2A
ENSG00000034533	ENST00000264992	protein_coding	ASTE1		ILMN_1808707	ENSG00000075618	protein_coding	FSCN1		ILMN_1750088	ENSG00000028116	protein_coding	VRK2
ENSG00000034677	ENST00000519449	protein_coding	RNF19A		ILMN_1777296	ENSG00000075624	protein_coding	ACTB		ILMN_1764788	ENSG00000028137	protein_coding	TNFRSF1B
ENSG00000034693	ENST00000367591	protein_coding	PEX3		ILMN_1716524	ENSG00000075785	protein_coding	RAB7A		ILMN_1774828	ENSG00000028203	protein_coding	VEZT
ENSG00000034713	ENST00000037243	protein_coding	GABARAPL2		ILMN_2208413	ENSG00000075884	protein_coding	ARHGAP15		ILMN_1736311	ENSG00000028277	protein_coding	POU2F2
ENSG00000035115	ENST00000356150	protein_coding	SH3YL1		ILMN_1798654	ENSG00000076003	protein_coding	MCM6		ILMN_1651405	ENSG00000028310	protein_coding	BRD9
ENSG00000035141	ENST00000037869	protein_coding	FAM136A		ILMN_1749009	ENSG00000076043	protein_coding	REXO2		ILMN_2365479	ENSG00000028528	protein_coding	SNX1
ENSG00000035403	ENST00000211998	protein_coding	VCL		ILMN_1689908	ENSG00000076513	protein_coding	ANKRD13A		ILMN_1708147	ENSG00000028839	protein_coding	TBPL1
ENSG00000035664	ENST00000457488	protein_coding	DAPK2		ILMN_2055156	ENSG00000076641	protein_coding	PAG1		ILMN_1798064	ENSG00000029153	protein_coding	BMAL2
ENSG00000035681	ENST00000038176	protein_coding	NSMAF		ILMN_2303166	ENSG00000076770	protein_coding	MBNL3		ILMN_1775192	ENSG00000029363	protein_coding	BCLAF1
ENSG00000035687	ENST00000366535	protein_coding	ADSS2		ILMN_1771057	ENSG00000076924	protein_coding	XAB2		ILMN_1756878	ENSG00000029364	protein_coding	SLC39A9
ENSG00000035720	ENST00000265404	protein_coding	STAP1		ILMN_1772370	ENSG00000076928	protein_coding	ARHGEF1		ILMN_1684694	ENSG00000029534	protein_coding	ANK1
ENSG00000035862	ENST00000262768	protein_coding	TIMP2		ILMN_1777663	ENSG00000077097	protein_coding	TOP2B		ILMN_1719194	ENSG00000029559	protein_coding	IBSP
ENSG00000035928	ENST00000349703	protein_coding	RFC1		ILMN_1652185	ENSG00000077238	protein_coding	IL4R		ILMN_1733562	ENSG00000029639	protein_coding	TFB1M
ENSG00000036054	ENST00000344949	protein_coding	TBC1D23		ILMN_1773847	ENSG00000077380	protein_coding	DYNC1I2		ILMN_1733519	ENSG00000029993	protein_coding	HMGB3
ENSG00000036257	ENST00000264414	protein_coding	CUL3		ILMN_1801710	ENSG00000077420	protein_coding	APBB1IP		ILMN_1652989	ENSG00000030066	protein_coding	NUP160
ENSG00000036448	ENST00000262113	protein_coding	MYOM2		ILMN_2053921	ENSG00000077549	protein_coding	CAPZB		ILMN_1791190	ENSG00000030304	protein_coding	MUSK
ENSG00000036549	ENST00000370798	protein_coding	ZZZ3		ILMN_2307455	ENSG00000077721	protein_coding	UBE2A		ILMN_1893909	ENSG00000030419	protein_coding	IKZF2
ENSG00000037474	ENST00000264670	protein_coding	NSUN2		ILMN_1679826	ENSG00000077984	protein_coding	CST7		ILMN_1724250	ENSG00000030582	protein_coding	GRN
ENSG00000037637	ENST00000375592	protein_coding	FBXO42		ILMN_1812552	ENSG00000078124	protein_coding	ACER3		ILMN_1673478	ENSG00000031003	protein_coding	FAM13B
ENSG00000037749	ENST00000322602	protein_coding	MFAP3		ILMN_1782954	ENSG00000078140	protein_coding	UBE2K		ILMN_1752914	ENSG00000031081	protein_coding	ARHGAP31
ENSG00000037757	ENST00000040663	protein_coding	MRI1		ILMN_2222101	ENSG00000078177	protein_coding	N4BP2		ILMN_1786972	ENSG00000031698	protein_coding	SARS1
ENSG00000037897	ENST00000257848	protein_coding	METTL1		ILMN_1789283	ENSG00000078304	protein_coding	PPP2R5C		ILMN_2318811	ENSG00000031823	protein_coding	RANBP3
ENSG00000038002	ENST00000264595	protein_coding	AGA		ILMN_1760320	ENSG00000078369	protein_coding	GNB1		ILMN_1810229	ENSG00000032219	protein_coding	ARID4A
ENSG00000038210	ENST00000264864	protein_coding	PI4K2B		ILMN_2321578	ENSG00000078589	protein_coding	P2RY10		ILMN_2129349	ENSG00000032389	protein_coding	EIPR1
ENSG00000038219	ENST00000040738	protein_coding	BOD1L1		ILMN_2076600	ENSG00000078596	protein_coding	ITM2A		ILMN_1799614	ENSG00000032444	protein_coding	PNPLA6
ENSG00000038274	ENST00000280969	protein_coding	MAT2B		ILMN_1800897	ENSG00000078618	protein_coding	NRDC		ILMN_1669366	ENSG00000032742	protein_coding	IFT88
ENSG00000038382	ENST00000344135	protein_coding	TRIO		ILMN_1729816	ENSG00000078668	protein_coding	VDAC3		ILMN_1718093	ENSG00000033011	protein_coding	ALG1
ENSG00000038427	ENST00000265077	protein_coding	VCAN		ILMN_1690487	ENSG00000078674	protein_coding	PCM1		ILMN_1792092	ENSG00000033030	protein_coding	ZCCHC8
ENSG00000038532	ENST00000261657	protein_coding	CLEC16A		ILMN_1696065	ENSG00000078808	protein_coding	SDF4		ILMN_1669201	ENSG00000033050	protein_coding	ABCF2
ENSG00000039123	ENST00000230640	protein_coding	MTREX		ILMN_2105983	ENSG00000079246	protein_coding	XRCC5		ILMN_1741422	ENSG00000033170	protein_coding	FUT8
ENSG00000039319	ENST00000338008	protein_coding	ZFYVE16		ILMN_1778599	ENSG00000079263	protein_coding	SP140		ILMN_1675085	ENSG00000033178	protein_coding	UBA6
ENSG00000039523	ENST00000379312	protein_coding	RIPOR1		ILMN_1750429	ENSG00000079277	protein_coding	MKNK1		ILMN_1665964	ENSG00000033327	protein_coding	GAB2
ENSG00000039650	ENST00000322344	protein_coding	PNKP		ILMN_1807919	ENSG00000079308	protein_coding	TNS1		ILMN_1752579	ENSG00000033627	protein_coding	ATP6V0A1
ENSG00000040199	ENST00000568954	protein_coding	PHLPP2		ILMN_1716815	ENSG00000079385	protein_coding	CEACAM1		ILMN_1780598	ENSG00000033800	protein_coding	PIAS1
ENSG00000040341	ENST00000355780	protein_coding	STAU2		ILMN_1784780	ENSG00000079432	protein_coding	CIC		ILMN_2200917	ENSG00000033867	protein_coding	SLC4A7
ENSG00000040487	ENST00000497827	protein_coding	SLC66A1		ILMN_1741096	ENSG00000079459	protein_coding	FDFT1		ILMN_1723626	ENSG00000034053	protein_coding	APBA2
ENSG00000040531	ENST00000046640	protein_coding	CTNS		ILMN_1748093	ENSG00000079462	protein_coding	PAFAH1B3		ILMN_1790534	ENSG00000034152	protein_coding	MAP2K3
ENSG00000040633	ENST00000320316	protein_coding	PHF23		ILMN_1800659	ENSG00000079739	protein_coding	PGM1		ILMN_1812392	ENSG00000034510	protein_coding	TMSB10
ENSG00000040933	ENST00000409016	protein_coding	INPP4A		ILMN_2182750	ENSG00000079785	protein_coding	DDX1		ILMN_1803813	ENSG00000034533	protein_coding	ASTE1
ENSG00000041353	ENST00000262094	protein_coding	RAB27B		ILMN_1656822	ENSG00000079805	protein_coding	DNM2		ILMN_2381197	ENSG00000034677	protein_coding	RNF19A
ENSG00000041357	ENST00000044462	protein_coding	PSMA4		ILMN_2410772	ENSG00000079999	protein_coding	KEAP1		ILMN_1796458	ENSG00000034713	protein_coding	GABARAPL2
ENSG00000041802	ENST00000265245	protein_coding	LSG1		ILMN_1754235	ENSG00000080189	protein_coding	SLC35C2		ILMN_2052331	ENSG00000034971	protein_coding	MYOC
ENSG00000041880	ENST00000486510	protein_coding	PARP3		ILMN_1746856	ENSG00000080371	protein_coding	RAB21		ILMN_1712231	ENSG00000035115	protein_coding	SH3YL1
ENSG00000041988	ENST00000484669	protein_coding	THAP3		ILMN_1791702	ENSG00000080503	protein_coding	SMARCA2		ILMN_1655307	ENSG00000035141	protein_coding	FAM136A
ENSG00000042088	ENST00000335725	protein_coding	TDP1		ILMN_1772677	ENSG00000080802	protein_coding	CNOT4		ILMN_1795429	ENSG00000035403	protein_coding	VCL
ENSG00000042317	ENST00000556406	protein_coding	SPATA7		ILMN_1710326	ENSG00000080822	protein_coding	CLDND1		ILMN_1791847	ENSG00000035664	protein_coding	DAPK2
ENSG00000042429	ENST00000251871	protein_coding	MED17		ILMN_1691097	ENSG00000080824	protein_coding	HSP90AA1		ILMN_1716596	ENSG00000035681	protein_coding	NSMAF
ENSG00000042445	ENST00000295802	protein_coding	RETSAT		ILMN_1791097	ENSG00000081019	protein_coding	RSBN1		ILMN_2092664	ENSG00000035687	protein_coding	ADSS2
ENSG00000042493	ENST00000263867	protein_coding	CAPG		ILMN_1807994	ENSG00000081154	protein_coding	PCNP		ILMN_1781085	ENSG00000035720	protein_coding	STAP1
ENSG00000042753	ENST00000263270	protein_coding	AP2S1		ILMN_1653652	ENSG00000081237	protein_coding	PTPRC		ILMN_1721876	ENSG00000035862	protein_coding	TIMP2
ENSG00000042980	ENST00000265769	protein_coding	ADAM28		ILMN_1798543	ENSG00000081320	protein_coding	STK17B		ILMN_2217935	ENSG00000035928	protein_coding	RFC1
ENSG00000043093	ENST00000632685	protein_coding	DCUN1D1		ILMN_1767892	ENSG00000081721	protein_coding	DUSP12		ILMN_2228044	ENSG00000036054	protein_coding	TBC1D23
ENSG00000043143	ENST00000361895	protein_coding	JADE2		ILMN_1762990	ENSG00000081791	protein_coding	DELE1		ILMN_1716733	ENSG00000036448	protein_coding	MYOM2
ENSG00000043462	ENST00000046794	protein_coding	LCP2		ILMN_1796537	ENSG00000082074	protein_coding	FYB1		ILMN_1653618	ENSG00000036549	protein_coding	ZZZ3
ENSG00000044012	ENST00000372581	protein_coding	GUCA2B		ILMN_1701386	ENSG00000082146	protein_coding	STRADB		ILMN_2172890	ENSG00000036565	protein_coding	SLC18A1
ENSG00000044115	ENST00000302763	protein_coding	CTNNA1		ILMN_1666384	ENSG00000082153	protein_coding	BZW1		ILMN_1701052	ENSG00000037042	protein_coding	TUBG2
ENSG00000044446	ENST00000379942	protein_coding	PHKA2		ILMN_1675186	ENSG00000082212	protein_coding	ME2		ILMN_1680129	ENSG00000037474	protein_coding	NSUN2
ENSG00000044574	ENST00000324460	protein_coding	HSPA5		ILMN_2109197	ENSG00000082397	protein_coding	EPB41L3		ILMN_1756874	ENSG00000037637	protein_coding	FBXO42
ENSG00000046647	ENST00000332885	protein_coding	GEMIN8		ILMN_1740493	ENSG00000082512	protein_coding	TRAF5		ILMN_1708782	ENSG00000037749	protein_coding	MFAP3
ENSG00000046651	ENST00000340096	protein_coding	OFD1		ILMN_1779376	ENSG00000082701	protein_coding	GSK3B		ILMN_1732089	ENSG00000037757	protein_coding	MRI1
ENSG00000047056	ENST00000263150	protein_coding	WDR37		ILMN_1725121	ENSG00000082898	protein_coding	XPO1		ILMN_1815190	ENSG00000037897	protein_coding	METTL1
ENSG00000047188	ENST00000161863	protein_coding	YTHDC2		ILMN_2339748	ENSG00000082996	protein_coding	RNF13		ILMN_1802631	ENSG00000038002	protein_coding	AGA
ENSG00000047249	ENST00000355221	protein_coding	ATP6V1H		ILMN_1703132	ENSG00000083099	protein_coding	LYRM2		ILMN_1815134	ENSG00000038210	protein_coding	PI4K2B
ENSG00000047315	ENST00000314595	protein_coding	POLR2B		ILMN_2095840	ENSG00000083168	protein_coding	KAT6A		ILMN_1811367	ENSG00000038274	protein_coding	MAT2B
ENSG00000047346	ENST00000261844	protein_coding	ATOSA		ILMN_1786347	ENSG00000083312	protein_coding	TNPO1		ILMN_1805792	ENSG00000038382	protein_coding	TRIO
ENSG00000047365	ENST00000303965	protein_coding	ARAP2		ILMN_1684391	ENSG00000083444	protein_coding	PLOD1		ILMN_1687301	ENSG00000038427	protein_coding	VCAN
ENSG00000047410	ENST00000367478	protein_coding	TPR		ILMN_1775508	ENSG00000083799	protein_coding	CYLD		ILMN_1781752	ENSG00000038532	protein_coding	CLEC16A
ENSG00000047457	ENST00000463556	protein_coding	CP		ILMN_1745784	ENSG00000083812	protein_coding	ZNF324		ILMN_1743301	ENSG00000038945	protein_coding	MSR1
ENSG00000047578	ENST00000261588	protein_coding	KATNIP		ILMN_1666727	ENSG00000083828	protein_coding	ZNF586		ILMN_1651513	ENSG00000039123	protein_coding	MTREX
ENSG00000047579	ENST00000338950	protein_coding	DTNBP1		ILMN_1707810	ENSG00000083845	protein_coding	RPS5		ILMN_1689829	ENSG00000039139	protein_coding	DNAH5
ENSG00000047597	ENST00000378616	protein_coding	XK		ILMN_1707506	ENSG00000083896	protein_coding	YTHDC1		ILMN_1651769	ENSG00000039319	protein_coding	ZFYVE16
ENSG00000047634	ENST00000380043	protein_coding	SCML1		ILMN_1781468	ENSG00000084070	protein_coding	SMAP2		ILMN_1680037	ENSG00000039523	protein_coding	RIPOR1
ENSG00000047644	ENST00000380861	protein_coding	WWC3		ILMN_1656413	ENSG00000084073	protein_coding	ZMPSTE24		ILMN_1688242	ENSG00000039537	protein_coding	C6
ENSG00000047648	ENST00000303025	protein_coding	ARHGAP6		ILMN_1740819	ENSG00000084090	protein_coding	STARD7		ILMN_1682139	ENSG00000039560	protein_coding	RAI14
ENSG00000047849	ENST00000360240	protein_coding	MAP4		ILMN_1665066	ENSG00000084092	protein_coding	NOA1		ILMN_1793213	ENSG00000039600	protein_coding	SOX30
ENSG00000047932	ENST00000052569	protein_coding	GOPC		ILMN_2074748	ENSG00000084110	protein_coding	HAL		ILMN_1694111	ENSG00000039650	protein_coding	PNKP
ENSG00000048028	ENST00000003302	protein_coding	USP28		ILMN_1679809	ENSG00000084207	protein_coding	GSTP1		ILMN_1755796	ENSG00000039987	protein_coding	BEST2
ENSG00000048052	ENST00000405010	protein_coding	HDAC9		ILMN_1710482	ENSG00000084234	protein_coding	APLP2		ILMN_2083567	ENSG00000040199	protein_coding	PHLPP2
ENSG00000048140	ENST00000508164	protein_coding	TSPAN17		ILMN_1766435	ENSG00000084463	protein_coding	WBP11		ILMN_1769720	ENSG00000040341	protein_coding	STAU2
ENSG00000048162	ENST00000614830	protein_coding	NOP16		ILMN_1671291	ENSG00000084623	protein_coding	EIF3I		ILMN_1807719	ENSG00000040531	protein_coding	CTNS
ENSG00000048392	ENST00000251810	protein_coding	RRM2B		ILMN_1737084	ENSG00000084652	protein_coding	TXLNA		ILMN_1737484	ENSG00000040608	protein_coding	RTN4R
ENSG00000048405	ENST00000265827	protein_coding	ZNF800		ILMN_1669033	ENSG00000084676	protein_coding	NCOA1		ILMN_1746135	ENSG00000040633	protein_coding	PHF23
ENSG00000048462	ENST00000053243	protein_coding	TNFRSF17		ILMN_1793433	ENSG00000084733	protein_coding	RAB10		ILMN_1652647	ENSG00000040933	protein_coding	INPP4A
ENSG00000048471	ENST00000566228	protein_coding	SNX29		ILMN_2392274	ENSG00000085117	protein_coding	CD82		ILMN_1837428	ENSG00000041353	protein_coding	RAB27B
ENSG00000048544	ENST00000053468	protein_coding	MRPS10		ILMN_1668063	ENSG00000085265	protein_coding	FCN1		ILMN_2198376	ENSG00000041357	protein_coding	PSMA4
ENSG00000048649	ENST00000308488	protein_coding	RSF1		ILMN_1728907	ENSG00000085365	protein_coding	SCAMP1		ILMN_1705746	ENSG00000041802	protein_coding	LSG1
ENSG00000048707	ENST00000011700	protein_coding	VPS13D		ILMN_1676448	ENSG00000085449	protein_coding	WDFY1		ILMN_2397954	ENSG00000041880	protein_coding	PARP3
ENSG00000048740	ENST00000416382	protein_coding	CELF2		ILMN_1678087	ENSG00000085511	protein_coding	MAP3K4		ILMN_2145670	ENSG00000041982	protein_coding	TNC
ENSG00000048828	ENST00000277165	protein_coding	FAM120A		ILMN_1729915	ENSG00000085514	protein_coding	PILRA		ILMN_1791248	ENSG00000042062	protein_coding	RIPOR3
ENSG00000048991	ENST00000264160	protein_coding	R3HDM1		ILMN_1701731	ENSG00000085662	protein_coding	AKR1B1		ILMN_2285713	ENSG00000042088	protein_coding	TDP1
ENSG00000049167	ENST00000477893	protein_coding	ERCC8		ILMN_1773576	ENSG00000085719	protein_coding	CPNE3		ILMN_1712639	ENSG00000042286	protein_coding	AIFM2
ENSG00000049239	ENST00000602477	protein_coding	H6PD		ILMN_1725707	ENSG00000085978	protein_coding	ATG16L1		ILMN_1652409	ENSG00000042317	protein_coding	SPATA7
ENSG00000049245	ENST00000054666	protein_coding	VAMP3		ILMN_1672496	ENSG00000086061	protein_coding	DNAJA1		ILMN_1730329	ENSG00000042429	protein_coding	MED17
ENSG00000049247	ENST00000054668	protein_coding	UTS2		ILMN_1804610	ENSG00000086102	protein_coding	NFX1		ILMN_1702633	ENSG00000042445	protein_coding	RETSAT
ENSG00000049323	ENST00000404525	protein_coding	LTBP1		ILMN_2156267	ENSG00000086232	protein_coding	EIF2AK1		ILMN_1655821	ENSG00000042493	protein_coding	CAPG
ENSG00000049449	ENST00000054950	protein_coding	RCN1		ILMN_1696183	ENSG00000086506	protein_coding	HBQ1		ILMN_1809957	ENSG00000042753	protein_coding	AP2S1
ENSG00000049541	ENST00000055077	protein_coding	RFC2		ILMN_1760256	ENSG00000086589	protein_coding	RBM22		ILMN_1664631	ENSG00000042980	protein_coding	ADAM28
ENSG00000049618	ENST00000346085	protein_coding	ARID1B		ILMN_1654939	ENSG00000086598	protein_coding	TMED2		ILMN_1701170	ENSG00000043039	protein_coding	BARX2
ENSG00000049656	ENST00000320895	protein_coding	CLPTM1L		ILMN_1778803	ENSG00000086666	protein_coding	ZFAND6		ILMN_1810719	ENSG00000043093	protein_coding	DCUN1D1
ENSG00000049759	ENST00000356462	protein_coding	NEDD4L		ILMN_1803560	ENSG00000086730	protein_coding	LAT2		ILMN_1795285	ENSG00000043143	protein_coding	JADE2
ENSG00000049768	ENST00000376199	protein_coding	FOXP3		ILMN_1659936	ENSG00000087074	protein_coding	PPP1R15A		ILMN_1658962	ENSG00000043462	protein_coding	LCP2
ENSG00000049860	ENST00000261416	protein_coding	HEXB		ILMN_1814823	ENSG00000087086	protein_coding	FTL		ILMN_1672393	ENSG00000044090	protein_coding	CUL7
ENSG00000049883	ENST00000308077	protein_coding	PTCD2		ILMN_2358202	ENSG00000087087	protein_coding	SRRT		ILMN_1804854	ENSG00000044115	protein_coding	CTNNA1
ENSG00000050130	ENST00000356057	protein_coding	JKAMP		ILMN_2321064	ENSG00000087088	protein_coding	BAX		ILMN_1684754	ENSG00000044459	protein_coding	CNTLN
ENSG00000050344	ENST00000606261	protein_coding	NFE2L3		ILMN_1862018	ENSG00000087152	protein_coding	ATXN7L3		ILMN_1773865	ENSG00000044574	protein_coding	HSPA5
ENSG00000050393	ENST00000379170	protein_coding	MCUR1		ILMN_2075051	ENSG00000087157	protein_coding	PGS1		ILMN_2364088	ENSG00000046647	protein_coding	GEMIN8
ENSG00000050405	ENST00000341247	protein_coding	LIMA1		ILMN_1780189	ENSG00000087191	protein_coding	PSMC5		ILMN_1785266	ENSG00000046651	protein_coding	OFD1
ENSG00000050426	ENST00000262055	protein_coding	LETMD1		ILMN_1677953	ENSG00000087263	protein_coding	OGFOD1		ILMN_1757152	ENSG00000046774	protein_coding	MAGEC2
ENSG00000050748	ENST00000455781	protein_coding	MAPK9		ILMN_1759252	ENSG00000087274	protein_coding	ADD1		ILMN_2369179	ENSG00000046889	protein_coding	PREX2
ENSG00000051009	ENST00000265978	protein_coding	FHIP1B		ILMN_1670532	ENSG00000087338	protein_coding	GMCL1		ILMN_2096405	ENSG00000047056	protein_coding	WDR37
ENSG00000051108	ENST00000300302	protein_coding	HERPUD1		ILMN_1775939	ENSG00000087365	protein_coding	SF3B2		ILMN_1725760	ENSG00000047188	protein_coding	YTHDC2
ENSG00000051128	ENST00000392351	protein_coding	HOMER3		ILMN_1769191	ENSG00000087460	protein_coding	GNAS		ILMN_2392352	ENSG00000047230	protein_coding	CTPS2
ENSG00000051382	ENST00000289153	protein_coding	PIK3CB		ILMN_1771411	ENSG00000088035	protein_coding	ALG6		ILMN_2403730	ENSG00000047249	protein_coding	ATP6V1H
ENSG00000051523	ENST00000261623	protein_coding	CYBA		ILMN_1793549	ENSG00000088179	protein_coding	PTPN4		ILMN_2088172	ENSG00000047315	protein_coding	POLR2B
ENSG00000051620	ENST00000607197	protein_coding	HEBP2		ILMN_1756220	ENSG00000088205	protein_coding	DDX18		ILMN_1700733	ENSG00000047346	protein_coding	ATOSA
ENSG00000051825	ENST00000541076	protein_coding	MPHOSPH9		ILMN_1711909	ENSG00000088298	protein_coding	EDEM2		ILMN_1767541	ENSG00000047365	protein_coding	ARAP2
ENSG00000052723	ENST00000060969	protein_coding	SIKE1		ILMN_1829845	ENSG00000088448	protein_coding	ANKRD10		ILMN_1730999	ENSG00000047410	protein_coding	TPR
ENSG00000052749	ENST00000315563	protein_coding	RRP12		ILMN_1756898	ENSG00000088682	protein_coding	COQ9		ILMN_1813206	ENSG00000047457	protein_coding	CP
ENSG00000052795	ENST00000264433	protein_coding	FNIP2		ILMN_1683658	ENSG00000088832	protein_coding	FKBP1A		ILMN_1753426	ENSG00000047578	protein_coding	KATNIP
ENSG00000052802	ENST00000261507	protein_coding	MSMO1		ILMN_1657624	ENSG00000088833	protein_coding	NSFL1C		ILMN_1783806	ENSG00000047579	protein_coding	DTNBP1
ENSG00000052841	ENST00000039989	protein_coding	TTC17		ILMN_1727617	ENSG00000088930	protein_coding	XRN2		ILMN_1759117	ENSG00000047597	protein_coding	XK
ENSG00000053254	ENST00000345097	protein_coding	FOXN3		ILMN_1795227	ENSG00000088986	protein_coding	DYNLL1		ILMN_1751898	ENSG00000047621	protein_coding	C12orf4
ENSG00000053371	ENST00000235835	protein_coding	AKR7A2		ILMN_1750181	ENSG00000088992	protein_coding	TESC		ILMN_2340908	ENSG00000047634	protein_coding	SCML1
ENSG00000053372	ENST00000479559	protein_coding	MRTO4		ILMN_1759326	ENSG00000089041	protein_coding	P2RX7		ILMN_1687592	ENSG00000047644	protein_coding	WWC3
ENSG00000053747	ENST00000587184	protein_coding	LAMA3		ILMN_1723177	ENSG00000089053	protein_coding	ANAPC5		ILMN_1708064	ENSG00000047849	protein_coding	MAP4
ENSG00000053770	ENST00000261558	protein_coding	AP5M1		ILMN_1701655	ENSG00000089060	protein_coding	SLC8B1		ILMN_2388585	ENSG00000047932	protein_coding	GOPC
ENSG00000053900	ENST00000315368	protein_coding	ANAPC4		ILMN_1806312	ENSG00000089063	protein_coding	TMEM230		ILMN_1794306	ENSG00000048028	protein_coding	USP28
ENSG00000053918	ENST00000155840	protein_coding	KCNQ1		ILMN_1794260	ENSG00000089094	protein_coding	KDM2B		ILMN_2408885	ENSG00000048052	protein_coding	HDAC9
ENSG00000054116	ENST00000373166	protein_coding	TRAPPC3		ILMN_1675640	ENSG00000089127	protein_coding	OAS1		ILMN_1777881	ENSG00000048140	protein_coding	TSPAN17
ENSG00000054118	ENST00000354618	protein_coding	THRAP3		ILMN_1709880	ENSG00000089157	protein_coding	RPLP0		ILMN_1704055	ENSG00000048162	protein_coding	NOP16
ENSG00000054148	ENST00000247665	protein_coding	PHPT1		ILMN_1688089	ENSG00000089220	protein_coding	PEBP1		ILMN_1698231	ENSG00000048392	protein_coding	RRM2B
ENSG00000054219	ENST00000263636	protein_coding	LY75		ILMN_2251184	ENSG00000089248	protein_coding	ERP29		ILMN_1688346	ENSG00000048405	protein_coding	ZNF800
ENSG00000054267	ENST00000264183	protein_coding	ARID4B		ILMN_1717165	ENSG00000089289	protein_coding	IGBP1		ILMN_1768016	ENSG00000048462	protein_coding	TNFRSF17
ENSG00000054282	ENST00000366541	protein_coding	SDCCAG8		ILMN_1704286	ENSG00000089327	protein_coding	FXYD5		ILMN_1670539	ENSG00000048471	protein_coding	SNX29
ENSG00000054356	ENST00000497977	protein_coding	PTPRN		ILMN_1737157	ENSG00000089351	protein_coding	GRAMD1A		ILMN_1764231	ENSG00000048540	protein_coding	LMO3
ENSG00000054523	ENST00000377081	protein_coding	KIF1B		ILMN_1805693	ENSG00000089639	protein_coding	GMIP		ILMN_1663664	ENSG00000048544	protein_coding	MRPS10
ENSG00000054611	ENST00000337137	protein_coding	TBC1D22A		ILMN_1671885	ENSG00000089693	protein_coding	MLF2		ILMN_1668834	ENSG00000048649	protein_coding	RSF1
ENSG00000054654	ENST00000341472	protein_coding	SYNE2		ILMN_1700628	ENSG00000089737	protein_coding	DDX24		ILMN_1656840	ENSG00000048707	protein_coding	VPS13D
ENSG00000054793	ENST00000311637	protein_coding	ATP9A		ILMN_1726359	ENSG00000089818	protein_coding	NECAP1		ILMN_2400947	ENSG00000048740	protein_coding	CELF2
ENSG00000054965	ENST00000064778	protein_coding	FAM168A		ILMN_1770824	ENSG00000089820	protein_coding	ARHGAP4		ILMN_2163306	ENSG00000048828	protein_coding	FAM120A
ENSG00000054967	ENST00000064780	protein_coding	RELT		ILMN_1797793	ENSG00000090013	protein_coding	BLVRB		ILMN_1754547	ENSG00000048991	protein_coding	R3HDM1
ENSG00000054983	ENST00000261304	protein_coding	GALC		ILMN_1800425	ENSG00000090020	protein_coding	SLC9A1		ILMN_1685122	ENSG00000049089	protein_coding	COL9A2
ENSG00000055044	ENST00000264279	protein_coding	NOP58		ILMN_1813491	ENSG00000090054	protein_coding	SPTLC1		ILMN_1792107	ENSG00000049167	protein_coding	ERCC8
ENSG00000055070	ENST00000401088	protein_coding	SZRD1		ILMN_1798354	ENSG00000090060	protein_coding	PAPOLA		ILMN_1767362	ENSG00000049192	protein_coding	ADAMTS6
ENSG00000055118	ENST00000461280	protein_coding	KCNH2		ILMN_1791147	ENSG00000090238	protein_coding	YPEL3		ILMN_1721136	ENSG00000049239	protein_coding	H6PD
ENSG00000055130	ENST00000325222	protein_coding	CUL1		ILMN_2117330	ENSG00000090266	protein_coding	NDUFB2		ILMN_1714527	ENSG00000049245	protein_coding	VAMP3
ENSG00000055147	ENST00000351797	protein_coding	FAM114A2		ILMN_2097546	ENSG00000090273	protein_coding	NUDC		ILMN_1660986	ENSG00000049246	protein_coding	PER3
ENSG00000055163	ENST00000616178	protein_coding	CYFIP2		ILMN_2327090	ENSG00000090316	protein_coding	MAEA		ILMN_1671818	ENSG00000049247	protein_coding	UTS2
ENSG00000055208	ENST00000637181	protein_coding	TAB2		ILMN_1661695	ENSG00000090376	protein_coding	IRAK3		ILMN_1813379	ENSG00000049249	protein_coding	TNFRSF9
ENSG00000055211	ENST00000367419	protein_coding	GINM1		ILMN_1815205	ENSG00000090382	protein_coding	LYZ		ILMN_1726893	ENSG00000049283	protein_coding	EPN3
ENSG00000055332	ENST00000233057	protein_coding	EIF2AK2		ILMN_1772959	ENSG00000090470	protein_coding	PDCD7		ILMN_1785402	ENSG00000049323	protein_coding	LTBP1
ENSG00000055483	ENST00000588130	protein_coding	USP36		ILMN_1657423	ENSG00000090487	protein_coding	SPG21		ILMN_1757506	ENSG00000049540	protein_coding	ELN
ENSG00000055609	ENST00000262189	protein_coding	KMT2C		ILMN_1753243	ENSG00000090520	protein_coding	DNAJB11		ILMN_1655733	ENSG00000049541	protein_coding	RFC2
ENSG00000055917	ENST00000338086	protein_coding	PUM2		ILMN_1764230	ENSG00000090581	protein_coding	GNPTG		ILMN_1719694	ENSG00000049618	protein_coding	ARID1B
ENSG00000055950	ENST00000299179	protein_coding	MRPL43		ILMN_1733511	ENSG00000090615	protein_coding	GOLGA3		ILMN_1752802	ENSG00000049656	protein_coding	CLPTM1L
ENSG00000055955	ENST00000266041	protein_coding	ITIH4		ILMN_1757343	ENSG00000090621	protein_coding	PABPC4		ILMN_1733627	ENSG00000049759	protein_coding	NEDD4L
ENSG00000056050	ENST00000393381	protein_coding	HPF1		ILMN_1667034	ENSG00000090857	protein_coding	PDPR		ILMN_1768049	ENSG00000049768	protein_coding	FOXP3
ENSG00000056097	ENST00000265069	protein_coding	ZFR		ILMN_1662364	ENSG00000090861	protein_coding	AARS1		ILMN_1784822	ENSG00000049769	protein_coding	PPP1R3F
ENSG00000056558	ENST00000373887	protein_coding	TRAF1		ILMN_1772261	ENSG00000090863	protein_coding	GLG1		ILMN_1806692	ENSG00000049860	protein_coding	HEXB
ENSG00000056586	ENST00000357244	protein_coding	RC3H2		ILMN_1714622	ENSG00000090905	protein_coding	TNRC6A		ILMN_1677221	ENSG00000049883	protein_coding	PTCD2
ENSG00000056972	ENST00000340026	protein_coding	TRAF3IP2		ILMN_2347807	ENSG00000090989	protein_coding	EXOC1		ILMN_1700276	ENSG00000050130	protein_coding	JKAMP
ENSG00000057252	ENST00000367619	protein_coding	SOAT1		ILMN_2275098	ENSG00000091073	protein_coding	DTX2		ILMN_1739759	ENSG00000050165	protein_coding	DKK3
ENSG00000057608	ENST00000380181	protein_coding	GDI2		ILMN_1696494	ENSG00000091317	protein_coding	CMTM6		ILMN_2049766	ENSG00000050344	protein_coding	NFE2L3
ENSG00000057657	ENST00000369089	protein_coding	PRDM1		ILMN_1719392	ENSG00000091483	protein_coding	FH		ILMN_1761961	ENSG00000050393	protein_coding	MCUR1
ENSG00000057663	ENST00000343245	protein_coding	ATG5		ILMN_1797822	ENSG00000091490	protein_coding	SEL1L3		ILMN_1704369	ENSG00000050405	protein_coding	LIMA1
ENSG00000057704	ENST00000261226	protein_coding	TMCC3		ILMN_1673788	ENSG00000091527	protein_coding	CDV3		ILMN_1782743	ENSG00000050426	protein_coding	LETMD1
ENSG00000057757	ENST00000246151	protein_coding	PITHD1		ILMN_1657283	ENSG00000091542	protein_coding	ALKBH5		ILMN_1738300	ENSG00000050438	protein_coding	SLC4A8
ENSG00000058063	ENST00000491699	protein_coding	ATP11B		ILMN_2215061	ENSG00000091651	protein_coding	ORC6		ILMN_1688642	ENSG00000050555	protein_coding	LAMC3
ENSG00000058091	ENST00000265741	protein_coding	CDK14		ILMN_1761479	ENSG00000091732	protein_coding	ZC3HC1		ILMN_2290453	ENSG00000050628	protein_coding	PTGER3
ENSG00000058262	ENST00000243253	protein_coding	SEC61A1		ILMN_1667716	ENSG00000091947	protein_coding	TMEM101		ILMN_1707591	ENSG00000050730	protein_coding	TNIP3
ENSG00000058272	ENST00000437004	protein_coding	PPP1R12A		ILMN_1806017	ENSG00000092010	protein_coding	PSME1		ILMN_2400292	ENSG00000050748	protein_coding	MAPK9
ENSG00000058335	ENST00000559926	protein_coding	RASGRF1		ILMN_1662617	ENSG00000092020	protein_coding	PPP2R3C		ILMN_1713402	ENSG00000051009	protein_coding	FHIP1B
ENSG00000058453	ENST00000375541	protein_coding	CROCC		ILMN_1800543	ENSG00000092108	protein_coding	SCFD1		ILMN_2374164	ENSG00000051108	protein_coding	HERPUD1
ENSG00000058600	ENST00000299853	protein_coding	POLR3E		ILMN_1706094	ENSG00000092148	protein_coding	HECTD1		ILMN_1811579	ENSG00000051128	protein_coding	HOMER3
ENSG00000058668	ENST00000341360	protein_coding	ATP2B4		ILMN_2334587	ENSG00000092199	protein_coding	HNRNPC		ILMN_2363027	ENSG00000051180	protein_coding	RAD51
ENSG00000058729	ENST00000283109	protein_coding	RIOK2		ILMN_1781516	ENSG00000092201	protein_coding	SUPT16H		ILMN_1740291	ENSG00000051341	protein_coding	POLQ
ENSG00000058799	ENST00000072644	protein_coding	YIPF1		ILMN_1795937	ENSG00000092820	protein_coding	EZR		ILMN_1763347	ENSG00000051382	protein_coding	PIK3CB
ENSG00000058866	ENST00000480809	protein_coding	DGKG		ILMN_1809013	ENSG00000092841	protein_coding	MYL6		ILMN_1744604	ENSG00000051523	protein_coding	CYBA
ENSG00000059122	ENST00000344592	protein_coding	FLYWCH1		ILMN_1753819	ENSG00000092871	protein_coding	RFFL		ILMN_1755077	ENSG00000051620	protein_coding	HEBP2
ENSG00000059145	ENST00000248104	protein_coding	UNKL		ILMN_1672503	ENSG00000092964	protein_coding	DPYSL2		ILMN_1654421	ENSG00000051825	protein_coding	MPHOSPH9
ENSG00000059377	ENST00000336425	protein_coding	TBXAS1		ILMN_1730084	ENSG00000093010	protein_coding	COMT		ILMN_1653524	ENSG00000052723	protein_coding	SIKE1
ENSG00000059378	ENST00000263549	protein_coding	PARP12		ILMN_1751851	ENSG00000093072	protein_coding	ADA2		ILMN_1767253	ENSG00000052749	protein_coding	RRP12
ENSG00000059573	ENST00000371221	protein_coding	ALDH18A1		ILMN_1707156	ENSG00000093167	protein_coding	LRRFIP2		ILMN_1819783	ENSG00000052795	protein_coding	FNIP2
ENSG00000059588	ENST00000040877	protein_coding	TARBP1		ILMN_2290618	ENSG00000093183	protein_coding	SEC22C		ILMN_1720889	ENSG00000052802	protein_coding	MSMO1
ENSG00000059691	ENST00000263985	protein_coding	GATB		ILMN_1798546	ENSG00000094631	protein_coding	HDAC6		ILMN_1660810	ENSG00000052841	protein_coding	TTC17
ENSG00000059728	ENST00000264444	protein_coding	MXD1		ILMN_1799688	ENSG00000094880	protein_coding	CDC23		ILMN_1661566	ENSG00000053108	protein_coding	FSTL4
ENSG00000059758	ENST00000550971	protein_coding	CDK17		ILMN_1723020	ENSG00000095015	protein_coding	MAP3K1		ILMN_2106902	ENSG00000053254	protein_coding	FOXN3
ENSG00000059769	ENST00000313525	protein_coding	DNAJC25		ILMN_1699703	ENSG00000095139	protein_coding	ARCN1		ILMN_1677043	ENSG00000053371	protein_coding	AKR7A2
ENSG00000059804	ENST00000075120	protein_coding	SLC2A3		ILMN_2339835	ENSG00000095303	protein_coding	PTGS1		ILMN_1689800	ENSG00000053372	protein_coding	MRTO4
ENSG00000060069	ENST00000075430	protein_coding	CTDP1		ILMN_1775734	ENSG00000095370	protein_coding	SH2D3C		ILMN_1691413	ENSG00000053438	protein_coding	NNAT
ENSG00000060138	ENST00000228251	protein_coding	YBX3		ILMN_1651886	ENSG00000095485	protein_coding	CWF19L1		ILMN_1704247	ENSG00000053747	protein_coding	LAMA3
ENSG00000060237	ENST00000315939	protein_coding	WNK1		ILMN_1676842	ENSG00000095564	protein_coding	BTAF1		ILMN_1741331	ENSG00000053770	protein_coding	AP5M1
ENSG00000060303	ENST00000498293	processed_pseudogene	RPS17P5		ILMN_1809750	ENSG00000095627	protein_coding	TDRD1		ILMN_1802973	ENSG00000053900	protein_coding	ANAPC4
ENSG00000060339	ENST00000265872	protein_coding	CCAR1		ILMN_2323526	ENSG00000095787	protein_coding	WAC		ILMN_1751627	ENSG00000054116	protein_coding	TRAPPC3
ENSG00000060491	ENST00000290291	protein_coding	OGFR		ILMN_1778444	ENSG00000096060	protein_coding	FKBP5		ILMN_1671028	ENSG00000054118	protein_coding	THRAP3
ENSG00000060558	ENST00000262958	protein_coding	GNA15		ILMN_1798804	ENSG00000096063	protein_coding	SRPK1		ILMN_1676611	ENSG00000054148	protein_coding	PHPT1
ENSG00000060566	ENST00000598894	protein_coding	CREB3L3		ILMN_1658800	ENSG00000096070	protein_coding	BRPF3		ILMN_1651599	ENSG00000054179	protein_coding	ENTPD2
ENSG00000060642	ENST00000078527	protein_coding	PIGV		ILMN_1673711	ENSG00000096384	protein_coding	HSP90AB1		ILMN_2269564	ENSG00000054267	protein_coding	ARID4B
ENSG00000060656	ENST00000465525	protein_coding	PTPRU		ILMN_1766045	ENSG00000097033	protein_coding	SH3GLB1		ILMN_1716988	ENSG00000054277	protein_coding	OPN3
ENSG00000060688	ENST00000263694	protein_coding	SNRNP40		ILMN_1785424	ENSG00000099204	protein_coding	ABLIM1		ILMN_1728802	ENSG00000054282	protein_coding	SDCCAG8
ENSG00000060749	ENST00000650167	protein_coding	QSER1		ILMN_1757388	ENSG00000099330	protein_coding	OCEL1		ILMN_1658576	ENSG00000054356	protein_coding	PTPRN
ENSG00000060971	ENST00000301810	protein_coding	ACAA1		ILMN_1672547	ENSG00000099331	protein_coding	MYO9B		ILMN_1693853	ENSG00000054392	protein_coding	HHAT
ENSG00000060982	ENST00000261192	protein_coding	BCAT1		ILMN_1701173	ENSG00000099337	protein_coding	KCNK6		ILMN_1735552	ENSG00000054523	protein_coding	KIF1B
ENSG00000061273	ENST00000080059	protein_coding	HDAC7		ILMN_2371147	ENSG00000099385	protein_coding	BCL7C		ILMN_1738401	ENSG00000054598	protein_coding	FOXC1
ENSG00000061794	ENST00000081029	protein_coding	MRPS35		ILMN_1674661	ENSG00000099622	protein_coding	CIRBP		ILMN_2096743	ENSG00000054611	protein_coding	TBC1D22A
ENSG00000061936	ENST00000261674	protein_coding	SFSWAP		ILMN_1653599	ENSG00000099624	protein_coding	ATP5F1D		ILMN_2391419	ENSG00000054654	protein_coding	SYNE2
ENSG00000061938	ENST00000672548	protein_coding	TNK2		ILMN_1745385	ENSG00000099783	protein_coding	HNRNPM		ILMN_1699254	ENSG00000054690	protein_coding	PLEKHH1
ENSG00000061987	ENST00000393629	protein_coding	MON2		ILMN_1703142	ENSG00000099785	protein_coding	MARCHF2		ILMN_2089073	ENSG00000054793	protein_coding	ATP9A
ENSG00000062038	ENST00000542274	protein_coding	CDH3		ILMN_1813604	ENSG00000099795	protein_coding	NDUFB7		ILMN_2392747	ENSG00000054796	protein_coding	SPO11
ENSG00000062194	ENST00000264779	protein_coding	GPBP1		ILMN_1713006	ENSG00000099804	protein_coding	CDC34		ILMN_1847308	ENSG00000054965	protein_coding	FAM168A
ENSG00000062282	ENST00000228027	protein_coding	DGAT2		ILMN_1733110	ENSG00000099849	protein_coding	RASSF7		ILMN_1748614	ENSG00000054967	protein_coding	RELT
ENSG00000062485	ENST00000351328	protein_coding	CS		ILMN_1718977	ENSG00000099860	protein_coding	GADD45B		ILMN_1799744	ENSG00000054983	protein_coding	GALC
ENSG00000062598	ENST00000290246	protein_coding	ELMO2		ILMN_1654060	ENSG00000099875	protein_coding	MKNK2		ILMN_1739987	ENSG00000055118	protein_coding	KCNH2
ENSG00000062650	ENST00000298767	protein_coding	WAPL		ILMN_1721457	ENSG00000099901	protein_coding	RANBP1		ILMN_1749629	ENSG00000055130	protein_coding	CUL1
ENSG00000062716	ENST00000262291	protein_coding	VMP1		ILMN_1789492	ENSG00000099904	protein_coding	ZDHHC8		ILMN_1675701	ENSG00000055147	protein_coding	FAM114A2
ENSG00000062725	ENST00000083182	protein_coding	APPBP2		ILMN_1705390	ENSG00000099910	protein_coding	KLHL22		ILMN_1677200	ENSG00000055163	protein_coding	CYFIP2
ENSG00000062822	ENST00000440232	protein_coding	POLD1		ILMN_1659857	ENSG00000099940	protein_coding	SNAP29		ILMN_1672331	ENSG00000055208	protein_coding	TAB2
ENSG00000063169	ENST00000594866	protein_coding	BICRA		ILMN_1690122	ENSG00000099942	protein_coding	CRKL		ILMN_2220403	ENSG00000055211	protein_coding	GINM1
ENSG00000063176	ENST00000245222	protein_coding	SPHK2		ILMN_1805161	ENSG00000099949	protein_coding	LZTR1		ILMN_1706502	ENSG00000055332	protein_coding	EIF2AK2
ENSG00000063177	ENST00000084795	protein_coding	RPL18		ILMN_1758823	ENSG00000099956	protein_coding	SMARCB1		ILMN_1697227	ENSG00000055483	protein_coding	USP36
ENSG00000063180	ENST00000084798	protein_coding	CA11		ILMN_2181445	ENSG00000099968	protein_coding	BCL2L13		ILMN_1725300	ENSG00000055609	protein_coding	KMT2C
ENSG00000063241	ENST00000425675	protein_coding	ISOC2		ILMN_1814044	ENSG00000099991	protein_coding	CABIN1		ILMN_1728305	ENSG00000055917	protein_coding	PUM2
ENSG00000063244	ENST00000308924	protein_coding	U2AF2		ILMN_1697286	ENSG00000099995	protein_coding	SF3A1		ILMN_2258774	ENSG00000055950	protein_coding	MRPL43
ENSG00000063245	ENST00000085079	protein_coding	EPN1		ILMN_1779185	ENSG00000100014	protein_coding	SPECC1L		ILMN_1718525	ENSG00000055955	protein_coding	ITIH4
ENSG00000063322	ENST00000315588	protein_coding	MED29		ILMN_1767320	ENSG00000100030	protein_coding	MAPK1		ILMN_1755251	ENSG00000055957	protein_coding	ITIH1
ENSG00000063587	ENST00000370249	protein_coding	ZNF275		ILMN_2059535	ENSG00000100034	protein_coding	PPM1F		ILMN_1698677	ENSG00000056050	protein_coding	HPF1
ENSG00000063601	ENST00000370390	protein_coding	MTMR1		ILMN_1660364	ENSG00000100055	protein_coding	CYTH4		ILMN_1814113	ENSG00000056097	protein_coding	ZFR
ENSG00000063761	ENST00000238561	protein_coding	ADCK1		ILMN_1764577	ENSG00000100060	protein_coding	MFNG		ILMN_2061310	ENSG00000056277	protein_coding	ZNF280C
ENSG00000063854	ENST00000397356	protein_coding	HAGH		ILMN_2278908	ENSG00000100083	protein_coding	GGA1		ILMN_1751493	ENSG00000056291	protein_coding	NPFFR2
ENSG00000063978	ENST00000314289	protein_coding	RNF4		ILMN_1692539	ENSG00000100092	protein_coding	SH3BP1		ILMN_1698218	ENSG00000056558	protein_coding	TRAF1
ENSG00000064012	ENST00000264275	protein_coding	CASP8		ILMN_1723978	ENSG00000100097	protein_coding	LGALS1		ILMN_1710738	ENSG00000056586	protein_coding	RC3H2
ENSG00000064042	ENST00000508466	protein_coding	LIMCH1		ILMN_1719986	ENSG00000100100	protein_coding	PIK3IP1		ILMN_1710747	ENSG00000056736	protein_coding	IL17RB
ENSG00000064102	ENST00000261191	protein_coding	INTS13		ILMN_1735788	ENSG00000100106	protein_coding	TRIOBP		ILMN_1701514	ENSG00000056972	protein_coding	TRAF3IP2
ENSG00000064115	ENST00000343028	protein_coding	TM7SF3		ILMN_1709809	ENSG00000100138	protein_coding	SNU13		ILMN_2174127	ENSG00000057019	protein_coding	DCBLD2
ENSG00000064199	ENST00000524614	protein_coding	SPA17		ILMN_1675124	ENSG00000100201	protein_coding	DDX17		ILMN_1699100	ENSG00000057252	protein_coding	SOAT1
ENSG00000064201	ENST00000182290	protein_coding	TSPAN32		ILMN_2162367	ENSG00000100206	protein_coding	DMC1		ILMN_2386973	ENSG00000057294	protein_coding	PKP2
ENSG00000064225	ENST00000394162	protein_coding	ST3GAL6		ILMN_2368068	ENSG00000100207	protein_coding	TCF20		ILMN_2358265	ENSG00000057593	protein_coding	F7
ENSG00000064313	ENST00000378164	protein_coding	TAF2		ILMN_1714623	ENSG00000100216	protein_coding	TOMM22		ILMN_1754178	ENSG00000057608	protein_coding	GDI2
ENSG00000064393	ENST00000406875	protein_coding	HIPK2		ILMN_1809433	ENSG00000100219	protein_coding	XBP1		ILMN_1655077	ENSG00000057657	protein_coding	PRDM1
ENSG00000064419	ENST00000265388	protein_coding	TNPO3		ILMN_1745962	ENSG00000100225	protein_coding	FBXO7		ILMN_1718265	ENSG00000057663	protein_coding	ATG5
ENSG00000064490	ENST00000303088	protein_coding	RFXANK		ILMN_1655922	ENSG00000100239	protein_coding	PPP6R2		ILMN_1685493	ENSG00000057704	protein_coding	TMCC3
ENSG00000064545	ENST00000162044	protein_coding	TMEM161A		ILMN_1703246	ENSG00000100241	protein_coding	SBF1		ILMN_1784207	ENSG00000057757	protein_coding	PITHD1
ENSG00000064547	ENST00000407877	protein_coding	LPAR2		ILMN_1740441	ENSG00000100243	protein_coding	CYB5R3		ILMN_1768751	ENSG00000057935	protein_coding	MTA3
ENSG00000064601	ENST00000191018	protein_coding	CTSA		ILMN_1801845	ENSG00000100246	protein_coding	DNAL4		ILMN_1658884	ENSG00000058063	protein_coding	ATP11B
ENSG00000064607	ENST00000337018	protein_coding	SUGP2		ILMN_1716056	ENSG00000100258	protein_coding	LMF2		ILMN_1653824	ENSG00000058085	protein_coding	LAMC2
ENSG00000064652	ENST00000513881	protein_coding	SNX24		ILMN_1702396	ENSG00000100266	protein_coding	PACSIN2		ILMN_2171295	ENSG00000058091	protein_coding	CDK14
ENSG00000064666	ENST00000263097	protein_coding	CNN2		ILMN_1781983	ENSG00000100280	protein_coding	AP1B1		ILMN_1659564	ENSG00000058262	protein_coding	SEC61A1
ENSG00000064687	ENST00000525073	protein_coding	ABCA7		ILMN_2082314	ENSG00000100284	protein_coding	TOM1		ILMN_1748083	ENSG00000058335	protein_coding	RASGRF1
ENSG00000064703	ENST00000680518	protein_coding	DDX20		ILMN_1659054	ENSG00000100288	protein_coding	CHKB		ILMN_1763027	ENSG00000058404	protein_coding	CAMK2B
ENSG00000064726	ENST00000261721	protein_coding	BTBD1		ILMN_1667883	ENSG00000100296	protein_coding	THOC5		ILMN_1799672	ENSG00000058453	protein_coding	CROCC
ENSG00000064763	ENST00000182377	protein_coding	FAR2		ILMN_1815169	ENSG00000100297	protein_coding	MCM5		ILMN_2367753	ENSG00000058668	protein_coding	ATP2B4
ENSG00000064886	ENST00000369748	protein_coding	CHI3L2		ILMN_1681679	ENSG00000100300	protein_coding	TSPO		ILMN_1655329	ENSG00000058729	protein_coding	RIOK2
ENSG00000064932	ENST00000361757	protein_coding	SBNO2		ILMN_1657361	ENSG00000100307	protein_coding	CBX7		ILMN_2052163	ENSG00000058799	protein_coding	YIPF1
ENSG00000064933	ENST00000409593	protein_coding	PMS1		ILMN_2319994	ENSG00000100316	protein_coding	RPL3		ILMN_1749930	ENSG00000058804	protein_coding	NDC1
ENSG00000064961	ENST00000333651	protein_coding	HMG20B		ILMN_1679919	ENSG00000100325	protein_coding	ASCC2		ILMN_1741960	ENSG00000058866	protein_coding	DGKG
ENSG00000064995	ENST00000361288	protein_coding	TAF11		ILMN_1722872	ENSG00000100345	protein_coding	MYH9		ILMN_1690035	ENSG00000059122	protein_coding	FLYWCH1
ENSG00000064999	ENST00000360359	protein_coding	ANKS1A		ILMN_1671932	ENSG00000100347	protein_coding	SAMM50		ILMN_2126408	ENSG00000059145	protein_coding	UNKL
ENSG00000065000	ENST00000345016	protein_coding	AP3D1		ILMN_1739847	ENSG00000100353	protein_coding	EIF3D		ILMN_2282641	ENSG00000059377	protein_coding	TBXAS1
ENSG00000065029	ENST00000339411	protein_coding	ZNF76		ILMN_1726786	ENSG00000100354	protein_coding	TNRC6B		ILMN_1718558	ENSG00000059378	protein_coding	PARP12
ENSG00000065057	ENST00000566380	protein_coding	NTHL1		ILMN_1757361	ENSG00000100365	protein_coding	NCF4		ILMN_2302716	ENSG00000059573	protein_coding	ALDH18A1
ENSG00000065060	ENST00000192788	protein_coding	BLTP3A		ILMN_1684349	ENSG00000100385	protein_coding	IL2RB		ILMN_1803036	ENSG00000059588	protein_coding	TARBP1
ENSG00000065135	ENST00000369851	protein_coding	GNAI3		ILMN_1666670	ENSG00000100387	protein_coding	RBX1		ILMN_1753010	ENSG00000059691	protein_coding	GATB
ENSG00000065150	ENST00000261574	protein_coding	IPO5		ILMN_1744665	ENSG00000100393	protein_coding	EP300		ILMN_2214678	ENSG00000059728	protein_coding	MXD1
ENSG00000065154	ENST00000368845	protein_coding	OAT		ILMN_2336109	ENSG00000100395	protein_coding	L3MBTL2		ILMN_1780824	ENSG00000059758	protein_coding	CDK17
ENSG00000065243	ENST00000370513	protein_coding	PKN2		ILMN_1662198	ENSG00000100401	protein_coding	RANGAP1		ILMN_1778161	ENSG00000059769	protein_coding	DNAJC25
ENSG00000065268	ENST00000585809	protein_coding	WDR18		ILMN_2112402	ENSG00000100410	protein_coding	PHF5A		ILMN_1815759	ENSG00000060069	protein_coding	CTDP1
ENSG00000065308	ENST00000182527	protein_coding	TRAM2		ILMN_1737580	ENSG00000100418	protein_coding	DESI1		ILMN_1782788	ENSG00000060138	protein_coding	YBX3
ENSG00000065357	ENST00000551156	protein_coding	DGKA		ILMN_1767475	ENSG00000100422	protein_coding	CERK		ILMN_1876924	ENSG00000060237	protein_coding	WNK1
ENSG00000065361	ENST00000550828	protein_coding	ERBB3		ILMN_1654392	ENSG00000100441	protein_coding	KHNYN		ILMN_1728224	ENSG00000060491	protein_coding	OGFR
ENSG00000065413	ENST00000409919	protein_coding	ANKRD44		ILMN_1731233	ENSG00000100450	protein_coding	GZMH		ILMN_1773963	ENSG00000060558	protein_coding	GNA15
ENSG00000065427	ENST00000302445	protein_coding	KARS1		ILMN_2109489	ENSG00000100453	protein_coding	GZMB		ILMN_1762993	ENSG00000060642	protein_coding	PIGV
ENSG00000065457	ENST00000564657	protein_coding	ADAT1		ILMN_1780756	ENSG00000100461	protein_coding	RBM23		ILMN_1657128	ENSG00000060656	protein_coding	PTPRU
ENSG00000065485	ENST00000316218	protein_coding	PDIA5		ILMN_1724753	ENSG00000100503	protein_coding	NIN		ILMN_1799814	ENSG00000060688	protein_coding	SNRNP40
ENSG00000065491	ENST00000373491	protein_coding	TBC1D22B		ILMN_1696187	ENSG00000100504	protein_coding	PYGL		ILMN_2392803	ENSG00000060718	protein_coding	COL11A1
ENSG00000065518	ENST00000184266	protein_coding	NDUFB4		ILMN_1655316	ENSG00000100519	protein_coding	PSMC6		ILMN_2147863	ENSG00000060749	protein_coding	QSER1
ENSG00000065526	ENST00000375759	protein_coding	SPEN		ILMN_1758543	ENSG00000100528	protein_coding	CNIH1		ILMN_1738921	ENSG00000060971	protein_coding	ACAA1
ENSG00000065534	ENST00000418370	protein_coding	MYLK		ILMN_1797310	ENSG00000100554	protein_coding	ATP6V1D		ILMN_1766169	ENSG00000060982	protein_coding	BCAT1
ENSG00000065548	ENST00000337859	protein_coding	ZC3H15		ILMN_2387553	ENSG00000100567	protein_coding	PSMA3		ILMN_1728521	ENSG00000061273	protein_coding	HDAC7
ENSG00000065559	ENST00000353533	protein_coding	MAP2K4		ILMN_1703617	ENSG00000100591	protein_coding	AHSA1		ILMN_1662453	ENSG00000061455	protein_coding	PRDM6
ENSG00000065600	ENST00000535273	protein_coding	PACC1		ILMN_1715674	ENSG00000100605	protein_coding	ITPK1		ILMN_1727252	ENSG00000061492	protein_coding	WNT8A
ENSG00000065613	ENST00000335753	protein_coding	SLK		ILMN_1807455	ENSG00000100612	protein_coding	DHRS7		ILMN_1684620	ENSG00000061656	protein_coding	SPAG4
ENSG00000065615	ENST00000369681	protein_coding	CYB5R4		ILMN_2410516	ENSG00000100614	protein_coding	PPM1A		ILMN_2189993	ENSG00000061794	protein_coding	MRPS35
ENSG00000065665	ENST00000419021	protein_coding	SEC61A2		ILMN_1781795	ENSG00000100632	protein_coding	ERH		ILMN_1782567	ENSG00000061918	protein_coding	GUCY1B1
ENSG00000065675	ENST00000263125	protein_coding	PRKCQ		ILMN_2226917	ENSG00000100647	protein_coding	SUSD6		ILMN_1692575	ENSG00000061936	protein_coding	SFSWAP
ENSG00000065802	ENST00000463352	protein_coding	ASB1		ILMN_1761996	ENSG00000100650	protein_coding	SRSF5		ILMN_1669703	ENSG00000061938	protein_coding	TNK2
ENSG00000065809	ENST00000378470	protein_coding	FAM107B		ILMN_1772692	ENSG00000100697	protein_coding	DICER1		ILMN_1697200	ENSG00000061987	protein_coding	MON2
ENSG00000065882	ENST00000261439	protein_coding	TBC1D1		ILMN_1740010	ENSG00000100731	protein_coding	PCNX1		ILMN_1711792	ENSG00000062194	protein_coding	GPBP1
ENSG00000065883	ENST00000181839	protein_coding	CDK13		ILMN_1710406	ENSG00000100764	protein_coding	PSMC1		ILMN_1681520	ENSG00000062282	protein_coding	DGAT2
ENSG00000065911	ENST00000394053	protein_coding	MTHFD2		ILMN_1657515	ENSG00000100784	protein_coding	RPS6KA5		ILMN_1815885	ENSG00000062370	protein_coding	ZNF112
ENSG00000065970	ENST00000162391	protein_coding	FOXJ2		ILMN_1803254	ENSG00000100796	protein_coding	PPP4R3A		ILMN_1706057	ENSG00000062485	protein_coding	CS
ENSG00000066027	ENST00000261461	protein_coding	PPP2R5A		ILMN_1724897	ENSG00000100802	protein_coding	C14orf93		ILMN_1679290	ENSG00000062524	protein_coding	LTK
ENSG00000066032	ENST00000629316	protein_coding	CTNNA2		ILMN_1744649	ENSG00000100804	protein_coding	PSMB5		ILMN_2317730	ENSG00000062598	protein_coding	ELMO2
ENSG00000066044	ENST00000407627	protein_coding	ELAVL1		ILMN_1770892	ENSG00000100811	protein_coding	YY1		ILMN_1693668	ENSG00000062650	protein_coding	WAPL
ENSG00000066084	ENST00000301180	protein_coding	DIP2B		ILMN_1699636	ENSG00000100813	protein_coding	ACIN1		ILMN_1692754	ENSG00000062716	protein_coding	VMP1
ENSG00000066117	ENST00000381513	protein_coding	SMARCD1		ILMN_1661886	ENSG00000100823	protein_coding	APEX1		ILMN_2149766	ENSG00000062725	protein_coding	APPBP2
ENSG00000066135	ENST00000372396	protein_coding	KDM4A		ILMN_1753862	ENSG00000100883	protein_coding	SRP54		ILMN_1658809	ENSG00000063015	protein_coding	SEZ6
ENSG00000066136	ENST00000308733	protein_coding	NFYC		ILMN_1806122	ENSG00000100888	protein_coding	CHD8		ILMN_1782829	ENSG00000063169	protein_coding	BICRA
ENSG00000066294	ENST00000311224	protein_coding	CD84		ILMN_1671791	ENSG00000100889	protein_coding	PCK2		ILMN_2230624	ENSG00000063177	protein_coding	RPL18
ENSG00000066322	ENST00000372458	protein_coding	ELOVL1		ILMN_2389376	ENSG00000100897	protein_coding	DCAF11		ILMN_1743219	ENSG00000063180	protein_coding	CA11
ENSG00000066336	ENST00000378538	protein_coding	SPI1		ILMN_1773154	ENSG00000100906	protein_coding	NFKBIA		ILMN_1769158	ENSG00000063241	protein_coding	ISOC2
ENSG00000066379	ENST00000332435	protein_coding	POLR1H		ILMN_1721703	ENSG00000100941	protein_coding	PNN		ILMN_1768930	ENSG00000063244	protein_coding	U2AF2
ENSG00000066422	ENST00000312938	protein_coding	ZBTB11		ILMN_1796316	ENSG00000100985	protein_coding	MMP9		ILMN_1772981	ENSG00000063245	protein_coding	EPN1
ENSG00000066427	ENST00000340660	protein_coding	ATXN3		ILMN_2402805	ENSG00000100991	protein_coding	TRPC4AP		ILMN_1728360	ENSG00000063322	protein_coding	MED29
ENSG00000066455	ENST00000163416	protein_coding	GOLGA5		ILMN_1778360	ENSG00000100994	protein_coding	PYGB		ILMN_2243553	ENSG00000063587	protein_coding	ZNF275
ENSG00000066557	ENST00000370952	protein_coding	LRRC40		ILMN_1738229	ENSG00000101079	protein_coding	NDRG3		ILMN_1660976	ENSG00000063601	protein_coding	MTMR1
ENSG00000066583	ENST00000173527	protein_coding	ISOC1		ILMN_1673357	ENSG00000101082	protein_coding	SLA2		ILMN_1698777	ENSG00000063761	protein_coding	ADCK1
ENSG00000066654	ENST00000381337	protein_coding	THUMPD1		ILMN_1711383	ENSG00000101109	protein_coding	STK4		ILMN_1772731	ENSG00000063854	protein_coding	HAGH
ENSG00000066697	ENST00000395067	protein_coding	MSANTD3		ILMN_1781454	ENSG00000101146	protein_coding	RAE1		ILMN_1687941	ENSG00000063978	protein_coding	RNF4
ENSG00000066739	ENST00000473234	protein_coding	ATG2B		ILMN_1699570	ENSG00000101150	protein_coding	TPD52L2		ILMN_1673757	ENSG00000064012	protein_coding	CASP8
ENSG00000066777	ENST00000262215	protein_coding	ARFGEF1		ILMN_1666269	ENSG00000101160	protein_coding	CTSZ		ILMN_2196337	ENSG00000064102	protein_coding	INTS13
ENSG00000066827	ENST00000377838	protein_coding	ZFAT		ILMN_1755909	ENSG00000101193	protein_coding	GID8		ILMN_1803995	ENSG00000064115	protein_coding	TM7SF3
ENSG00000066923	ENST00000317296	protein_coding	STAG3		ILMN_1683204	ENSG00000101216	protein_coding	GMEB2		ILMN_1789357	ENSG00000064195	protein_coding	DLX3
ENSG00000066926	ENST00000262093	protein_coding	FECH		ILMN_1697363	ENSG00000101220	protein_coding	ADISSP		ILMN_1718621	ENSG00000064201	protein_coding	TSPAN32
ENSG00000066933	ENST00000356056	protein_coding	MYO9A		ILMN_2338323	ENSG00000101224	protein_coding	CDC25B		ILMN_1781560	ENSG00000064225	protein_coding	ST3GAL6
ENSG00000067048	ENST00000336079	protein_coding	DDX3Y		ILMN_1717809	ENSG00000101236	protein_coding	RNF24		ILMN_1752658	ENSG00000064300	protein_coding	NGFR
ENSG00000067057	ENST00000381125	protein_coding	PFKP		ILMN_1709683	ENSG00000101265	protein_coding	RASSF2		ILMN_1694888	ENSG00000064313	protein_coding	TAF2
ENSG00000067064	ENST00000381344	protein_coding	IDI1		ILMN_1790973	ENSG00000101290	protein_coding	CDS2		ILMN_1687440	ENSG00000064393	protein_coding	HIPK2
ENSG00000067066	ENST00000264052	protein_coding	SP100		ILMN_1807833	ENSG00000101294	protein_coding	HM13		ILMN_1683811	ENSG00000064419	protein_coding	TNPO3
ENSG00000067082	ENST00000469435	protein_coding	KLF6		ILMN_1657483	ENSG00000101310	protein_coding	SEC23B		ILMN_1780987	ENSG00000064490	protein_coding	RFXANK
ENSG00000067113	ENST00000520263	protein_coding	PLPP1		ILMN_1791771	ENSG00000101336	protein_coding	HCK		ILMN_1708900	ENSG00000064545	protein_coding	TMEM161A
ENSG00000067167	ENST00000262213	protein_coding	TRAM1		ILMN_1674421	ENSG00000101337	protein_coding	TM9SF4		ILMN_1662741	ENSG00000064547	protein_coding	LPAR2
ENSG00000067182	ENST00000162749	protein_coding	TNFRSF1A		ILMN_1787628	ENSG00000101361	protein_coding	NOP56		ILMN_1719286	ENSG00000064601	protein_coding	CTSA
ENSG00000067208	ENST00000370331	protein_coding	EVI5		ILMN_1673944	ENSG00000101363	protein_coding	MANBAL		ILMN_1711270	ENSG00000064607	protein_coding	SUGP2
ENSG00000067221	ENST00000563229	protein_coding	STOML1		ILMN_1721669	ENSG00000101365	protein_coding	IDH3B		ILMN_1720996	ENSG00000064651	protein_coding	SLC12A2
ENSG00000067225	ENST00000335181	protein_coding	PKM		ILMN_1777721	ENSG00000101367	protein_coding	MAPRE1		ILMN_2353129	ENSG00000064655	protein_coding	EYA2
ENSG00000067248	ENST00000251636	protein_coding	DHX29		ILMN_1711023	ENSG00000101391	protein_coding	CDK5RAP1		ILMN_1708486	ENSG00000064666	protein_coding	CNN2
ENSG00000067334	ENST00000436063	protein_coding	DNTTIP2		ILMN_1771233	ENSG00000101421	protein_coding	CHMP4B		ILMN_1743205	ENSG00000064687	protein_coding	ABCA7
ENSG00000067365	ENST00000562973	protein_coding	METTL22		ILMN_1800354	ENSG00000101439	protein_coding	CST3		ILMN_1694983	ENSG00000064703	protein_coding	DDX20
ENSG00000067369	ENST00000476454	protein_coding	TP53BP1		ILMN_1657862	ENSG00000101444	protein_coding	AHCY		ILMN_2411264	ENSG00000064726	protein_coding	BTBD1
ENSG00000067560	ENST00000418115	protein_coding	RHOA		ILMN_1727098	ENSG00000101445	protein_coding	PPP1R16B		ILMN_2202915	ENSG00000064763	protein_coding	FAR2
ENSG00000067596	ENST00000262415	protein_coding	DHX8		ILMN_1691117	ENSG00000101457	protein_coding	DNTTIP1		ILMN_2326273	ENSG00000064886	protein_coding	CHI3L2
ENSG00000067606	ENST00000378567	protein_coding	PRKCZ		ILMN_1776188	ENSG00000101460	protein_coding	MAP1LC3A		ILMN_1808811	ENSG00000064932	protein_coding	SBNO2
ENSG00000067704	ENST00000366922	protein_coding	IARS2		ILMN_1674394	ENSG00000101474	protein_coding	APMAP		ILMN_1700847	ENSG00000064933	protein_coding	PMS1
ENSG00000067829	ENST00000217901	protein_coding	IDH3G		ILMN_1670028	ENSG00000101577	protein_coding	LPIN2		ILMN_1651315	ENSG00000064961	protein_coding	HMG20B
ENSG00000067836	ENST00000322048	protein_coding	ROGDI		ILMN_1675848	ENSG00000101608	protein_coding	MYL12A		ILMN_1758281	ENSG00000064989	protein_coding	CALCRL
ENSG00000067840	ENST00000164640	protein_coding	PDZD4		ILMN_1769637	ENSG00000101654	protein_coding	RNMT		ILMN_1813669	ENSG00000064999	protein_coding	ANKS1A
ENSG00000067900	ENST00000399799	protein_coding	ROCK1		ILMN_1661833	ENSG00000101745	protein_coding	ANKRD12		ILMN_2390114	ENSG00000065000	protein_coding	AP3D1
ENSG00000067955	ENST00000290858	protein_coding	CBFB		ILMN_1724700	ENSG00000101782	protein_coding	RIOK3		ILMN_1804263	ENSG00000065029	protein_coding	ZNF76
ENSG00000067992	ENST00000379162	protein_coding	PDK3		ILMN_1776102	ENSG00000101843	protein_coding	PSMD10		ILMN_2227968	ENSG00000065057	protein_coding	NTHL1
ENSG00000068001	ENST00000357750	protein_coding	HYAL2		ILMN_1744795	ENSG00000101849	protein_coding	TBL1X		ILMN_1696003	ENSG00000065135	protein_coding	GNAI3
ENSG00000068024	ENST00000345617	protein_coding	HDAC4		ILMN_1684771	ENSG00000101856	protein_coding	PGRMC1		ILMN_2166384	ENSG00000065150	protein_coding	IPO5
ENSG00000068028	ENST00000327761	protein_coding	RASSF1		ILMN_1705047	ENSG00000101916	protein_coding	TLR8		ILMN_2068747	ENSG00000065154	protein_coding	OAT
ENSG00000068079	ENST00000438323	protein_coding	IFI35		ILMN_1805512	ENSG00000101940	protein_coding	WDR13		ILMN_1706825	ENSG00000065243	protein_coding	PKN2
ENSG00000068097	ENST00000184956	protein_coding	HEATR6		ILMN_1782609	ENSG00000101972	protein_coding	STAG2		ILMN_1694479	ENSG00000065268	protein_coding	WDR18
ENSG00000068120	ENST00000393818	protein_coding	COASY		ILMN_1738767	ENSG00000102007	protein_coding	PLP2		ILMN_1788783	ENSG00000065308	protein_coding	TRAM2
ENSG00000068137	ENST00000591476	protein_coding	PLEKHH3		ILMN_1721977	ENSG00000102030	protein_coding	NAA10		ILMN_1873621	ENSG00000065320	protein_coding	NTN1
ENSG00000068305	ENST00000354410	protein_coding	MEF2A		ILMN_1780057	ENSG00000102032	protein_coding	RENBP		ILMN_2319913	ENSG00000065357	protein_coding	DGKA
ENSG00000068308	ENST00000156084	protein_coding	OTUD5		ILMN_1652082	ENSG00000102034	protein_coding	ELF4		ILMN_1668766	ENSG00000065371	protein_coding	ROPN1
ENSG00000068323	ENST00000315869	protein_coding	TFE3		ILMN_1748283	ENSG00000102096	protein_coding	PIM2		ILMN_2059844	ENSG00000065413	protein_coding	ANKRD44
ENSG00000068354	ENST00000376771	protein_coding	TBC1D25		ILMN_1742731	ENSG00000102100	protein_coding	SLC35A2		ILMN_1777584	ENSG00000065427	protein_coding	KARS1
ENSG00000068366	ENST00000348502	protein_coding	ACSL4		ILMN_2325234	ENSG00000102103	protein_coding	PQBP1		ILMN_1657139	ENSG00000065457	protein_coding	ADAT1
ENSG00000068383	ENST00000368593	protein_coding	INPP5A		ILMN_1801421	ENSG00000102119	protein_coding	EMD		ILMN_1695763	ENSG00000065485	protein_coding	PDIA5
ENSG00000068394	ENST00000156109	protein_coding	GPKOW		ILMN_1755749	ENSG00000102144	protein_coding	PGK1		ILMN_2123730	ENSG00000065491	protein_coding	TBC1D22B
ENSG00000068400	ENST00000376423	protein_coding	GRIPAP1		ILMN_2225318	ENSG00000102172	protein_coding	SMS		ILMN_1668027	ENSG00000065518	protein_coding	NDUFB4
ENSG00000068438	ENST00000348411	protein_coding	FTSJ1		ILMN_1742147	ENSG00000102178	protein_coding	UBL4A		ILMN_1802611	ENSG00000065526	protein_coding	SPEN
ENSG00000068650	ENST00000419631	protein_coding	ATP11A		ILMN_2388142	ENSG00000102181	protein_coding	CD99L2		ILMN_1691476	ENSG00000065534	protein_coding	MYLK
ENSG00000068697	ENST00000175091	protein_coding	LAPTM4A		ILMN_1711566	ENSG00000102265	protein_coding	TIMP1		ILMN_2062112	ENSG00000065548	protein_coding	ZC3H15
ENSG00000068724	ENST00000319190	protein_coding	TTC7A		ILMN_1768176	ENSG00000102390	protein_coding	PBDC1		ILMN_2100689	ENSG00000065559	protein_coding	MAP2K4
ENSG00000068745	ENST00000328631	protein_coding	IP6K2		ILMN_1766637	ENSG00000102393	protein_coding	GLA		ILMN_1700834	ENSG00000065613	protein_coding	SLK
ENSG00000068784	ENST00000263736	protein_coding	SRBD1		ILMN_1804798	ENSG00000102409	protein_coding	BEX4		ILMN_1688158	ENSG00000065615	protein_coding	CYB5R4
ENSG00000068796	ENST00000381103	protein_coding	KIF2A		ILMN_1773388	ENSG00000102445	protein_coding	RUBCNL		ILMN_1651282	ENSG00000065618	protein_coding	COL17A1
ENSG00000068831	ENST00000354024	protein_coding	RASGRP2		ILMN_1758418	ENSG00000102524	protein_coding	TNFSF13B		ILMN_1740234	ENSG00000065621	protein_coding	GSTO2
ENSG00000068878	ENST00000404125	protein_coding	PSME4		ILMN_1796912	ENSG00000102606	protein_coding	ARHGEF7		ILMN_1779381	ENSG00000065665	protein_coding	SEC61A2
ENSG00000068885	ENST00000326448	protein_coding	IFT80		ILMN_1654552	ENSG00000102738	protein_coding	MRPS31		ILMN_1733421	ENSG00000065675	protein_coding	PRKCQ
ENSG00000068903	ENST00000249396	protein_coding	SIRT2		ILMN_1658494	ENSG00000102760	protein_coding	RGCC		ILMN_1814917	ENSG00000065717	protein_coding	TLE2
ENSG00000068912	ENST00000185150	protein_coding	ERLEC1		ILMN_1655557	ENSG00000102786	protein_coding	INTS6		ILMN_1683096	ENSG00000065802	protein_coding	ASB1
ENSG00000068971	ENST00000164133	protein_coding	PPP2R5B		ILMN_1787567	ENSG00000102804	protein_coding	TSC22D1		ILMN_1758672	ENSG00000065809	protein_coding	FAM107B
ENSG00000069020	ENST00000403666	protein_coding	MAST4		ILMN_1745697	ENSG00000102858	protein_coding	MGRN1		ILMN_1754947	ENSG00000065882	protein_coding	TBC1D1
ENSG00000069248	ENST00000261396	protein_coding	NUP133		ILMN_1765851	ENSG00000102871	protein_coding	TRADD		ILMN_1778557	ENSG00000065883	protein_coding	CDK13
ENSG00000069275	ENST00000367142	protein_coding	NUCKS1		ILMN_1713749	ENSG00000102879	protein_coding	CORO1A		ILMN_2405521	ENSG00000065911	protein_coding	MTHFD2
ENSG00000069329	ENST00000299138	protein_coding	VPS35		ILMN_1667260	ENSG00000102882	protein_coding	MAPK3		ILMN_1898723	ENSG00000065923	protein_coding	SLC9A7
ENSG00000069345	ENST00000317089	protein_coding	DNAJA2		ILMN_1800447	ENSG00000102893	protein_coding	PHKB		ILMN_1731648	ENSG00000065970	protein_coding	FOXJ2
ENSG00000069399	ENST00000164227	protein_coding	BCL3		ILMN_1749244	ENSG00000102897	protein_coding	LYRM1		ILMN_1785768	ENSG00000065989	protein_coding	PDE4A
ENSG00000069424	ENST00000341524	protein_coding	KCNAB2		ILMN_2196569	ENSG00000102900	protein_coding	NUP93		ILMN_1738784	ENSG00000066027	protein_coding	PPP2R5A
ENSG00000069431	ENST00000683676	protein_coding	ABCC9		ILMN_1777129	ENSG00000102901	protein_coding	CENPT		ILMN_1815690	ENSG00000066056	protein_coding	TIE1
ENSG00000069493	ENST00000261339	protein_coding	CLEC2D		ILMN_1691480	ENSG00000102910	protein_coding	LONP2		ILMN_2180352	ENSG00000066084	protein_coding	DIP2B
ENSG00000069509	ENST00000378045	protein_coding	FUNDC1		ILMN_2201966	ENSG00000102921	protein_coding	N4BP1		ILMN_1728845	ENSG00000066117	protein_coding	SMARCD1
ENSG00000069667	ENST00000261523	protein_coding	RORA		ILMN_1786015	ENSG00000102974	protein_coding	CTCF		ILMN_1736650	ENSG00000066135	protein_coding	KDM4A
ENSG00000069702	ENST00000212355	protein_coding	TGFBR3		ILMN_1659411	ENSG00000102978	protein_coding	POLR2C		ILMN_1810488	ENSG00000066136	protein_coding	NFYC
ENSG00000069849	ENST00000286371	protein_coding	ATP1B3		ILMN_1765880	ENSG00000103005	protein_coding	USB1		ILMN_1655545	ENSG00000066185	protein_coding	ZMYND12
ENSG00000069869	ENST00000338963	protein_coding	NEDD4		ILMN_1684321	ENSG00000103018	protein_coding	CYB5B		ILMN_1734550	ENSG00000066230	protein_coding	SLC9A3
ENSG00000069943	ENST00000164305	protein_coding	PIGB		ILMN_1669456	ENSG00000103024	protein_coding	NME3		ILMN_1815184	ENSG00000066279	protein_coding	ASPM
ENSG00000069966	ENST00000560116	protein_coding	GNB5		ILMN_1795428	ENSG00000103091	protein_coding	WDR59		ILMN_1698367	ENSG00000066294	protein_coding	CD84
ENSG00000069974	ENST00000336787	protein_coding	RAB27A		ILMN_1783333	ENSG00000103121	protein_coding	CMC2		ILMN_1798123	ENSG00000066322	protein_coding	ELOVL1
ENSG00000069998	ENST00000155674	protein_coding	HDHD5		ILMN_1766185	ENSG00000103126	protein_coding	AXIN1		ILMN_1696463	ENSG00000066336	protein_coding	SPI1
ENSG00000070010	ENST00000263202	protein_coding	UFD1		ILMN_1757877	ENSG00000103145	protein_coding	HCFC1R1		ILMN_1692486	ENSG00000066379	protein_coding	POLR1H
ENSG00000070047	ENST00000264555	protein_coding	PHRF1		ILMN_2369580	ENSG00000103148	protein_coding	NPRL3		ILMN_1662484	ENSG00000066405	protein_coding	CLDN18
ENSG00000070061	ENST00000374647	protein_coding	ELP1		ILMN_1671839	ENSG00000103168	protein_coding	TAF1C		ILMN_1691395	ENSG00000066422	protein_coding	ZBTB11
ENSG00000070081	ENST00000529010	protein_coding	NUCB2		ILMN_1675266	ENSG00000103174	protein_coding	NAGPA		ILMN_2393497	ENSG00000066427	protein_coding	ATXN3
ENSG00000070087	ENST00000423691	protein_coding	PFN2		ILMN_1721116	ENSG00000103194	protein_coding	USP10		ILMN_1773741	ENSG00000066455	protein_coding	GOLGA5
ENSG00000070182	ENST00000553938	protein_coding	SPTB		ILMN_1790689	ENSG00000103196	protein_coding	CRISPLD2		ILMN_1732509	ENSG00000066557	protein_coding	LRRC40
ENSG00000070190	ENST00000296414	protein_coding	DAPP1		ILMN_1800634	ENSG00000103202	protein_coding	NME4		ILMN_1764861	ENSG00000066583	protein_coding	ISOC1
ENSG00000070214	ENST00000374720	protein_coding	SLC44A1		ILMN_1773780	ENSG00000103254	protein_coding	ANTKMT		ILMN_2108339	ENSG00000066654	protein_coding	THUMPD1
ENSG00000070269	ENST00000261556	protein_coding	TMEM260		ILMN_1756126	ENSG00000103266	protein_coding	STUB1		ILMN_1714278	ENSG00000066697	protein_coding	MSANTD3
ENSG00000070367	ENST00000621441	protein_coding	EXOC5		ILMN_1810474	ENSG00000103275	protein_coding	UBE2I		ILMN_1735006	ENSG00000066739	protein_coding	ATG2B
ENSG00000070371	ENST00000427926	protein_coding	CLTCL1		ILMN_1752249	ENSG00000103335	protein_coding	PIEZO1		ILMN_1728471	ENSG00000066777	protein_coding	ARFGEF1
ENSG00000070413	ENST00000263196	protein_coding	DGCR2		ILMN_1686152	ENSG00000103365	protein_coding	GGA2		ILMN_1774028	ENSG00000066855	protein_coding	MTFR1
ENSG00000070423	ENST00000292363	protein_coding	RNF126		ILMN_1662334	ENSG00000103423	protein_coding	DNAJA3		ILMN_1774091	ENSG00000066926	protein_coding	FECH
ENSG00000070444	ENST00000174618	protein_coding	MNT		ILMN_1814808	ENSG00000103429	protein_coding	BFAR		ILMN_2173919	ENSG00000066933	protein_coding	MYO9A
ENSG00000070476	ENST00000336332	protein_coding	ZXDC		ILMN_1709164	ENSG00000103472	lncRNA	RRN3P2		ILMN_1805737	ENSG00000067057	protein_coding	PFKP
ENSG00000070495	ENST00000397625	protein_coding	JMJD6		ILMN_1756999	ENSG00000103479	protein_coding	RBL2		ILMN_1755075	ENSG00000067064	protein_coding	IDI1
ENSG00000070501	ENST00000265421	protein_coding	POLB		ILMN_1698766	ENSG00000103490	protein_coding	PYCARD		ILMN_2284998	ENSG00000067066	protein_coding	SP100
ENSG00000070526	ENST00000585633	protein_coding	ST6GALNAC1		ILMN_1693394	ENSG00000103507	protein_coding	BCKDK		ILMN_1735014	ENSG00000067082	protein_coding	KLF6
ENSG00000070540	ENST00000262139	protein_coding	WIPI1		ILMN_1804679	ENSG00000103510	protein_coding	KAT8		ILMN_1676296	ENSG00000067113	protein_coding	PLPP1
ENSG00000070610	ENST00000378094	protein_coding	GBA2		ILMN_1715068	ENSG00000103569	protein_coding	AQP9		ILMN_1696702	ENSG00000067141	protein_coding	NEO1
ENSG00000070614	ENST00000261797	protein_coding	NDST1		ILMN_1703335	ENSG00000103642	protein_coding	LACTB		ILMN_1737146	ENSG00000067167	protein_coding	TRAM1
ENSG00000070718	ENST00000396926	protein_coding	AP3M2		ILMN_1754121	ENSG00000103653	protein_coding	CSK		ILMN_1812503	ENSG00000067177	protein_coding	PHKA1
ENSG00000070756	ENST00000676655	protein_coding	PABPC1		ILMN_1786211	ENSG00000103657	protein_coding	HERC1		ILMN_1685005	ENSG00000067182	protein_coding	TNFRSF1A
ENSG00000070759	ENST00000372084	protein_coding	TESK2		ILMN_1661173	ENSG00000103671	protein_coding	TRIP4		ILMN_1746314	ENSG00000067208	protein_coding	EVI5
ENSG00000070761	ENST00000262498	protein_coding	CFAP20		ILMN_1712312	ENSG00000103769	protein_coding	RAB11A		ILMN_1801130	ENSG00000067221	protein_coding	STOML1
ENSG00000070770	ENST00000262506	protein_coding	CSNK2A2		ILMN_2390853	ENSG00000103811	protein_coding	CTSH		ILMN_2366634	ENSG00000067225	protein_coding	PKM
ENSG00000070785	ENST00000360403	protein_coding	EIF2B3		ILMN_1720083	ENSG00000103966	protein_coding	EHD4		ILMN_2090123	ENSG00000067248	protein_coding	DHX29
ENSG00000070808	ENST00000398376	protein_coding	CAMK2A		ILMN_1716816	ENSG00000103978	protein_coding	TMEM87A		ILMN_1658290	ENSG00000067365	protein_coding	METTL22
ENSG00000070814	ENST00000323668	protein_coding	TCOF1		ILMN_1800912	ENSG00000103994	protein_coding	ZNF106		ILMN_1685661	ENSG00000067533	protein_coding	RRP15
ENSG00000070882	ENST00000313367	protein_coding	OSBPL3		ILMN_2105033	ENSG00000104164	protein_coding	BLOC1S6		ILMN_1781290	ENSG00000067560	protein_coding	RHOA
ENSG00000070961	ENST00000550716	protein_coding	ATP2B1		ILMN_1662795	ENSG00000104267	protein_coding	CA2		ILMN_1687419	ENSG00000067596	protein_coding	DHX8
ENSG00000070985	ENST00000528453	protein_coding	TRPM5		ILMN_1777118	ENSG00000104299	protein_coding	INTS9		ILMN_1697267	ENSG00000067606	protein_coding	PRKCZ
ENSG00000071051	ENST00000393349	protein_coding	NCK2		ILMN_1758939	ENSG00000104312	protein_coding	RIPK2		ILMN_2090059	ENSG00000067646	protein_coding	ZFY
ENSG00000071054	ENST00000347699	protein_coding	MAP4K4		ILMN_1734833	ENSG00000104320	protein_coding	NBN		ILMN_1671207	ENSG00000067704	protein_coding	IARS2
ENSG00000071073	ENST00000264968	protein_coding	MGAT4A		ILMN_2058795	ENSG00000104324	protein_coding	CPQ		ILMN_1714600	ENSG00000067798	protein_coding	NAV3
ENSG00000071082	ENST00000409320	protein_coding	RPL31		ILMN_1720838	ENSG00000104325	protein_coding	DECR1		ILMN_1802706	ENSG00000067829	protein_coding	IDH3G
ENSG00000071127	ENST00000508079	protein_coding	WDR1		ILMN_1727142	ENSG00000104365	protein_coding	IKBKB		ILMN_1722738	ENSG00000067836	protein_coding	ROGDI
ENSG00000071189	ENST00000409604	protein_coding	SNX13		ILMN_1652394	ENSG00000104388	protein_coding	RAB2A		ILMN_1708916	ENSG00000067840	protein_coding	PDZD4
ENSG00000071205	ENST00000336498	protein_coding	ARHGAP10		ILMN_1722066	ENSG00000104442	protein_coding	ARMC1		ILMN_1660741	ENSG00000067842	protein_coding	ATP2B3
ENSG00000071243	ENST00000315870	protein_coding	ING3		ILMN_1665428	ENSG00000104518	protein_coding	GSDMD		ILMN_1878375	ENSG00000067900	protein_coding	ROCK1
ENSG00000071246	ENST00000167106	protein_coding	VASH1		ILMN_1697777	ENSG00000104522	protein_coding	GFUS		ILMN_1766408	ENSG00000067955	protein_coding	CBFB
ENSG00000071462	ENST00000265758	protein_coding	BUD23		ILMN_1679483	ENSG00000104613	protein_coding	INTS10		ILMN_1827736	ENSG00000067992	protein_coding	PDK3
ENSG00000071537	ENST00000336735	protein_coding	SEL1L		ILMN_1652521	ENSG00000104643	protein_coding	MTMR9		ILMN_1668283	ENSG00000068001	protein_coding	HYAL2
ENSG00000071539	ENST00000508430	protein_coding	TRIP13		ILMN_1752591	ENSG00000104660	protein_coding	LEPROTL1		ILMN_1764396	ENSG00000068024	protein_coding	HDAC4
ENSG00000071553	ENST00000369762	protein_coding	ATP6AP1		ILMN_1712659	ENSG00000104695	protein_coding	PPP2CB		ILMN_1734205	ENSG00000068028	protein_coding	RASSF1
ENSG00000071564	ENST00000262965	protein_coding	TCF3		ILMN_1731001	ENSG00000104714	protein_coding	ERICH1		ILMN_1651966	ENSG00000068078	protein_coding	FGFR3
ENSG00000071575	ENST00000155926	protein_coding	TRIB2		ILMN_1718961	ENSG00000104765	protein_coding	BNIP3L		ILMN_1745374	ENSG00000068079	protein_coding	IFI35
ENSG00000071626	ENST00000233078	protein_coding	DAZAP1		ILMN_1722634	ENSG00000104805	protein_coding	NUCB1		ILMN_1791106	ENSG00000068097	protein_coding	HEATR6
ENSG00000071655	ENST00000156825	protein_coding	MBD3		ILMN_1665943	ENSG00000104814	protein_coding	MAP4K1		ILMN_1753498	ENSG00000068120	protein_coding	COASY
ENSG00000071677	ENST00000165524	protein_coding	PRLH		ILMN_1653115	ENSG00000104823	protein_coding	ECH1		ILMN_1804652	ENSG00000068137	protein_coding	PLEKHH3
ENSG00000071794	ENST00000310053	protein_coding	HLTF		ILMN_1732053	ENSG00000104852	protein_coding	SNRNP70		ILMN_1661888	ENSG00000068305	protein_coding	MEF2A
ENSG00000071859	ENST00000393600	protein_coding	FAM50A		ILMN_1665831	ENSG00000104853	protein_coding	CLPTM1		ILMN_2088847	ENSG00000068308	protein_coding	OTUD5
ENSG00000071889	ENST00000447601	protein_coding	FAM3A		ILMN_1705302	ENSG00000104870	protein_coding	FCGRT		ILMN_1764826	ENSG00000068323	protein_coding	TFE3
ENSG00000071894	ENST00000616140	protein_coding	CPSF1		ILMN_1664016	ENSG00000104880	protein_coding	ARHGEF18		ILMN_1681855	ENSG00000068354	protein_coding	TBC1D25
ENSG00000071967	ENST00000321348	protein_coding	CYBRD1		ILMN_1786176	ENSG00000104894	protein_coding	CD37		ILMN_1683598	ENSG00000068366	protein_coding	ACSL4
ENSG00000071994	ENST00000443345	protein_coding	PDCD2		ILMN_1773080	ENSG00000104904	protein_coding	OAZ1		ILMN_1664608	ENSG00000068383	protein_coding	INPP5A
ENSG00000072042	ENST00000381346	protein_coding	RDH11		ILMN_1812940	ENSG00000104907	protein_coding	TRMT1		ILMN_1684197	ENSG00000068394	protein_coding	GPKOW
ENSG00000072062	ENST00000308677	protein_coding	PRKACA		ILMN_1753712	ENSG00000104915	protein_coding	STX10		ILMN_1761176	ENSG00000068400	protein_coding	GRIPAP1
ENSG00000072110	ENST00000193403	protein_coding	ACTN1		ILMN_1758633	ENSG00000104957	protein_coding	YJU2B		ILMN_2401822	ENSG00000068438	protein_coding	FTSJ1
ENSG00000072121	ENST00000347230	protein_coding	ZFYVE26		ILMN_1700109	ENSG00000104960	protein_coding	PTOV1		ILMN_1745110	ENSG00000068697	protein_coding	LAPTM4A
ENSG00000072134	ENST00000395620	protein_coding	EPN2		ILMN_2333107	ENSG00000104964	protein_coding	TLE5		ILMN_1697160	ENSG00000068724	protein_coding	TTC7A
ENSG00000072135	ENST00000175756	protein_coding	PTPN18		ILMN_2316974	ENSG00000104972	protein_coding	LILRB1		ILMN_1683328	ENSG00000068745	protein_coding	IP6K2
ENSG00000072195	ENST00000396686	protein_coding	SPEG		ILMN_1811823	ENSG00000104973	protein_coding	MED25		ILMN_1798827	ENSG00000068784	protein_coding	SRBD1
ENSG00000072210	ENST00000176643	protein_coding	ALDH3A2		ILMN_1661631	ENSG00000104974	protein_coding	LILRA1		ILMN_2375319	ENSG00000068831	protein_coding	RASGRP2
ENSG00000072274	ENST00000360110	protein_coding	TFRC		ILMN_1671374	ENSG00000104979	protein_coding	C19orf53		ILMN_1763540	ENSG00000068878	protein_coding	PSME4
ENSG00000072310	ENST00000355815	protein_coding	SREBF1		ILMN_1688152	ENSG00000104998	protein_coding	IL27RA		ILMN_1760617	ENSG00000068885	protein_coding	IFT80
ENSG00000072364	ENST00000378595	protein_coding	AFF4		ILMN_1771697	ENSG00000105053	protein_coding	VRK3		ILMN_1723494	ENSG00000068903	protein_coding	SIRT2
ENSG00000072401	ENST00000373910	protein_coding	UBE2D1		ILMN_1795089	ENSG00000105122	protein_coding	RASAL3		ILMN_1724376	ENSG00000068912	protein_coding	ERLEC1
ENSG00000072422	ENST00000337910	protein_coding	RHOBTB1		ILMN_1798728	ENSG00000105176	protein_coding	URI1		ILMN_2124082	ENSG00000068971	protein_coding	PPP2R5B
ENSG00000072501	ENST00000322213	protein_coding	SMC1A		ILMN_2228710	ENSG00000105185	protein_coding	PDCD5		ILMN_1720849	ENSG00000068976	protein_coding	PYGM
ENSG00000072506	ENST00000168216	protein_coding	HSD17B10		ILMN_1651850	ENSG00000105193	protein_coding	RPS16		ILMN_1676709	ENSG00000069188	protein_coding	SDK2
ENSG00000072518	ENST00000350490	protein_coding	MARK2		ILMN_1719205	ENSG00000105202	protein_coding	FBL		ILMN_1750294	ENSG00000069206	protein_coding	ADAM7
ENSG00000072609	ENST00000266880	protein_coding	CHFR		ILMN_1654875	ENSG00000105205	protein_coding	CLC		ILMN_1751338	ENSG00000069248	protein_coding	NUP133
ENSG00000072682	ENST00000467587	protein_coding	P4HA2		ILMN_2173451	ENSG00000105220	protein_coding	GPI		ILMN_1869109	ENSG00000069275	protein_coding	NUCKS1
ENSG00000072694	ENST00000236937	protein_coding	FCGR2B		ILMN_1666976	ENSG00000105223	protein_coding	PLD3		ILMN_1761721	ENSG00000069329	protein_coding	VPS35
ENSG00000072736	ENST00000329524	protein_coding	NFATC3		ILMN_1802905	ENSG00000105229	protein_coding	PIAS4		ILMN_1770127	ENSG00000069345	protein_coding	DNAJA2
ENSG00000072756	ENST00000251607	protein_coding	TRNT1		ILMN_1790953	ENSG00000105254	protein_coding	TBCB		ILMN_1710514	ENSG00000069399	protein_coding	BCL3
ENSG00000072778	ENST00000350303	protein_coding	ACADVL		ILMN_1720542	ENSG00000105258	protein_coding	POLR2I		ILMN_2342762	ENSG00000069424	protein_coding	KCNAB2
ENSG00000072786	ENST00000176763	protein_coding	STK10		ILMN_1753805	ENSG00000105287	protein_coding	PRKD2		ILMN_2366473	ENSG00000069431	protein_coding	ABCC9
ENSG00000072803	ENST00000265094	protein_coding	FBXW11		ILMN_2395728	ENSG00000105323	protein_coding	HNRNPUL1		ILMN_1711702	ENSG00000069493	protein_coding	CLEC2D
ENSG00000072818	ENST00000158762	protein_coding	ACAP1		ILMN_1692742	ENSG00000105339	protein_coding	DENND3		ILMN_1728540	ENSG00000069509	protein_coding	FUNDC1
ENSG00000072832	ENST00000324989	protein_coding	CRMP1		ILMN_1809027	ENSG00000105341	protein_coding	DMAC2		ILMN_1727360	ENSG00000069535	protein_coding	MAOB
ENSG00000072849	ENST00000158771	protein_coding	DERL2		ILMN_1734878	ENSG00000105369	protein_coding	CD79A		ILMN_1862909	ENSG00000069667	protein_coding	RORA
ENSG00000072858	ENST00000264852	protein_coding	SIDT1		ILMN_1784717	ENSG00000105372	protein_coding	RPS19		ILMN_2112915	ENSG00000069696	protein_coding	DRD4
ENSG00000072864	ENST00000396354	protein_coding	NDE1		ILMN_1703565	ENSG00000105373	protein_coding	NOP53		ILMN_1784287	ENSG00000069702	protein_coding	TGFBR3
ENSG00000072952	ENST00000423302	protein_coding	IRAG1		ILMN_1682993	ENSG00000105374	protein_coding	NKG7		ILMN_1762561	ENSG00000069764	protein_coding	PLA2G10
ENSG00000072958	ENST00000291439	protein_coding	AP1M1		ILMN_1729374	ENSG00000105379	protein_coding	ETFB		ILMN_2094266	ENSG00000069812	protein_coding	HES2
ENSG00000073050	ENST00000262887	protein_coding	XRCC1		ILMN_1747622	ENSG00000105383	protein_coding	CD33		ILMN_1783304	ENSG00000069849	protein_coding	ATP1B3
ENSG00000073111	ENST00000265056	protein_coding	MCM2		ILMN_1806937	ENSG00000105393	protein_coding	BABAM1		ILMN_1703140	ENSG00000069869	protein_coding	NEDD4
ENSG00000073169	ENST00000380903	protein_coding	SELENOO		ILMN_1676955	ENSG00000105397	protein_coding	TYK2		ILMN_1733311	ENSG00000069943	protein_coding	PIGB
ENSG00000073331	ENST00000177648	protein_coding	ALPK1		ILMN_1668369	ENSG00000105401	protein_coding	CDC37		ILMN_1757287	ENSG00000069956	protein_coding	MAPK6
ENSG00000073350	ENST00000167462	protein_coding	LLGL2		ILMN_2207363	ENSG00000105404	protein_coding	RABAC1		ILMN_1665859	ENSG00000069974	protein_coding	RAB27A
ENSG00000073417	ENST00000310298	protein_coding	PDE8A		ILMN_2130411	ENSG00000105438	protein_coding	KDELR1		ILMN_1654690	ENSG00000069998	protein_coding	HDHD5
ENSG00000073464	ENST00000421085	protein_coding	CLCN4		ILMN_2192281	ENSG00000105483	protein_coding	CARD8		ILMN_1665737	ENSG00000070010	protein_coding	UFD1
ENSG00000073605	ENST00000360317	protein_coding	GSDMB		ILMN_1730734	ENSG00000105518	protein_coding	TMEM205		ILMN_1732913	ENSG00000070018	protein_coding	LRP6
ENSG00000073614	ENST00000399788	protein_coding	KDM5A		ILMN_1667319	ENSG00000105520	protein_coding	PLPPR2		ILMN_1705763	ENSG00000070031	protein_coding	SCT_ENSG00000070031
ENSG00000073737	ENST00000357546	protein_coding	DHRS9		ILMN_1810467	ENSG00000105568	protein_coding	PPP2R1A		ILMN_1766593	ENSG00000070047	protein_coding	PHRF1
ENSG00000073756	ENST00000367468	protein_coding	PTGS2		ILMN_1656066	ENSG00000105576	protein_coding	TNPO2		ILMN_1655913	ENSG00000070081	protein_coding	NUCB2
ENSG00000073792	ENST00000346192	protein_coding	IGF2BP2		ILMN_1796245	ENSG00000105612	protein_coding	DNASE2		ILMN_1775448	ENSG00000070087	protein_coding	PFN2
ENSG00000073803	ENST00000448876	protein_coding	MAP3K13		ILMN_1719204	ENSG00000105618	protein_coding	PRPF31		ILMN_1717294	ENSG00000070159	protein_coding	PTPN3
ENSG00000073849	ENST00000169298	protein_coding	ST6GAL1		ILMN_2141444	ENSG00000105640	protein_coding	RPL18A		ILMN_1782845	ENSG00000070182	protein_coding	SPTB
ENSG00000073861	ENST00000177694	protein_coding	TBX21		ILMN_1655612	ENSG00000105643	protein_coding	ARRDC2		ILMN_2097410	ENSG00000070190	protein_coding	DAPP1
ENSG00000073910	ENST00000542859	protein_coding	FRY		ILMN_1736048	ENSG00000105656	protein_coding	ELL		ILMN_1700695	ENSG00000070214	protein_coding	SLC44A1
ENSG00000073921	ENST00000393346	protein_coding	PICALM		ILMN_1738103	ENSG00000105669	protein_coding	COPE		ILMN_1758093	ENSG00000070269	protein_coding	TMEM260
ENSG00000073969	ENST00000398238	protein_coding	NSF		ILMN_1803624	ENSG00000105677	protein_coding	TMEM147		ILMN_1788625	ENSG00000070367	protein_coding	EXOC5
ENSG00000074054	ENST00000263710	protein_coding	CLASP1		ILMN_2324672	ENSG00000105698	protein_coding	USF2		ILMN_1694584	ENSG00000070371	protein_coding	CLTCL1
ENSG00000074071	ENST00000177742	protein_coding	MRPS34		ILMN_1790951	ENSG00000105700	protein_coding	KXD1		ILMN_1730670	ENSG00000070404	protein_coding	FSTL3
ENSG00000074201	ENST00000525428	protein_coding	CLNS1A		ILMN_1733947	ENSG00000105701	protein_coding	FKBP8		ILMN_1713301	ENSG00000070413	protein_coding	DGCR2
ENSG00000074266	ENST00000263360	protein_coding	EED		ILMN_1692145	ENSG00000105708	protein_coding	ZNF14		ILMN_1790741	ENSG00000070423	protein_coding	RNF126
ENSG00000074276	ENST00000261944	protein_coding	CDHR2		ILMN_1765872	ENSG00000105738	protein_coding	SIPA1L3		ILMN_1792910	ENSG00000070444	protein_coding	MNT
ENSG00000074319	ENST00000251968	protein_coding	TSG101		ILMN_1728660	ENSG00000105819	protein_coding	PMPCB		ILMN_1743643	ENSG00000070476	protein_coding	ZXDC
ENSG00000074356	ENST00000575815	protein_coding	NCBP3		ILMN_1653871	ENSG00000105835	protein_coding	NAMPT		ILMN_2412024	ENSG00000070495	protein_coding	JMJD6
ENSG00000074370	ENST00000397041	protein_coding	ATP2A3		ILMN_1770433	ENSG00000105851	protein_coding	PIK3CG		ILMN_1767894	ENSG00000070501	protein_coding	POLB
ENSG00000074410	ENST00000560666	protein_coding	CA12		ILMN_2073732	ENSG00000105879	protein_coding	CBLL1		ILMN_1674560	ENSG00000070610	protein_coding	GBA2
ENSG00000074416	ENST00000265052	protein_coding	MGLL		ILMN_1791478	ENSG00000105887	protein_coding	MTPN		ILMN_1807283	ENSG00000070614	protein_coding	NDST1
ENSG00000074582	ENST00000359273	protein_coding	BCS1L		ILMN_1724837	ENSG00000105939	protein_coding	ZC3HAV1		ILMN_1676946	ENSG00000070718	protein_coding	AP3M2
ENSG00000074603	ENST00000300141	protein_coding	DPP8		ILMN_2047511	ENSG00000105963	protein_coding	ADAP1		ILMN_1761155	ENSG00000070756	protein_coding	PABPC1
ENSG00000074657	ENST00000336078	protein_coding	ZNF532		ILMN_1793770	ENSG00000105993	protein_coding	DNAJB6		ILMN_1654370	ENSG00000070759	protein_coding	TESK2
ENSG00000074660	ENST00000263071	protein_coding	SCARF1		ILMN_1663080	ENSG00000106003	protein_coding	LFNG		ILMN_2112599	ENSG00000070761	protein_coding	CFAP20
ENSG00000074696	ENST00000261875	protein_coding	HACD3		ILMN_1809478	ENSG00000106028	protein_coding	SSBP1		ILMN_1723843	ENSG00000070770	protein_coding	CSNK2A2
ENSG00000074706	ENST00000265198	protein_coding	IPCEF1		ILMN_1804150	ENSG00000106049	protein_coding	HIBADH		ILMN_1666445	ENSG00000070808	protein_coding	CAMK2A
ENSG00000074755	ENST00000381638	protein_coding	ZZEF1		ILMN_2374770	ENSG00000106052	protein_coding	TAX1BP1		ILMN_1744941	ENSG00000070814	protein_coding	TCOF1
ENSG00000074800	ENST00000234590	protein_coding	ENO1		ILMN_1682928	ENSG00000106066	protein_coding	CPVL		ILMN_2328378	ENSG00000070882	protein_coding	OSBPL3
ENSG00000074803	ENST00000330289	protein_coding	SLC12A1		ILMN_2150294	ENSG00000106080	protein_coding	FKBP14		ILMN_1756989	ENSG00000070886	protein_coding	EPHA8
ENSG00000074842	ENST00000262947	protein_coding	MYDGF		ILMN_1771026	ENSG00000106105	protein_coding	GARS1		ILMN_2401933	ENSG00000070961	protein_coding	ATP2B1
ENSG00000074964	ENST00000361221	protein_coding	ARHGEF10L		ILMN_1736568	ENSG00000106144	protein_coding	CASP2		ILMN_1724718	ENSG00000071051	protein_coding	NCK2
ENSG00000074966	ENST00000264316	protein_coding	TXK		ILMN_1815124	ENSG00000106153	protein_coding	CHCHD2		ILMN_2375003	ENSG00000071054	protein_coding	MAP4K4
ENSG00000075035	ENST00000332082	protein_coding	WSCD2		ILMN_1674236	ENSG00000106211	protein_coding	HSPB1		ILMN_1755643	ENSG00000071073	protein_coding	MGAT4A
ENSG00000075089	ENST00000188312	protein_coding	ACTR6		ILMN_1715636	ENSG00000106263	protein_coding	EIF3B		ILMN_1754195	ENSG00000071082	protein_coding	RPL31
ENSG00000075142	ENST00000265729	protein_coding	SRI		ILMN_2330243	ENSG00000106268	protein_coding	NUDT1		ILMN_1780036	ENSG00000071127	protein_coding	WDR1
ENSG00000075151	ENST00000400422	protein_coding	EIF4G3		ILMN_1805345	ENSG00000106330	protein_coding	MOSPD3		ILMN_1797082	ENSG00000071189	protein_coding	SNX13
ENSG00000075188	ENST00000251074	protein_coding	NUP37		ILMN_2115696	ENSG00000106346	protein_coding	USP42		ILMN_1736112	ENSG00000071205	protein_coding	ARHGAP10
ENSG00000075234	ENST00000381031	protein_coding	TTC38		ILMN_1676515	ENSG00000106348	protein_coding	IMPDH1		ILMN_1702501	ENSG00000071242	protein_coding	RPS6KA2
ENSG00000075239	ENST00000265838	protein_coding	ACAT1		ILMN_1737947	ENSG00000106355	protein_coding	LSM5		ILMN_2237746	ENSG00000071243	protein_coding	ING3
ENSG00000075240	ENST00000361034	protein_coding	GRAMD4		ILMN_1774836	ENSG00000106397	protein_coding	PLOD3		ILMN_1796216	ENSG00000071246	protein_coding	VASH1
ENSG00000075290	ENST00000343737	protein_coding	WNT8B		ILMN_1716895	ENSG00000106399	protein_coding	RPA3		ILMN_1754969	ENSG00000071282	protein_coding	LMCD1
ENSG00000075292	ENST00000264447	protein_coding	ZNF638		ILMN_1741491	ENSG00000106400	protein_coding	ZNHIT1		ILMN_1697348	ENSG00000071462	protein_coding	BUD23
ENSG00000075303	ENST00000341119	protein_coding	SLC25A40		ILMN_1682226	ENSG00000106404	protein_coding	CLDN15		ILMN_1726496	ENSG00000071537	protein_coding	SEL1L
ENSG00000075336	ENST00000169551	protein_coding	TIMM21		ILMN_2081335	ENSG00000106603	protein_coding	COA1		ILMN_1796589	ENSG00000071539	protein_coding	TRIP13
ENSG00000075340	ENST00000430656	protein_coding	ADD2		ILMN_1729130	ENSG00000106609	protein_coding	TMEM248		ILMN_1697694	ENSG00000071553	protein_coding	ATP6AP1
ENSG00000075388	ENST00000538040	protein_coding	FGF4		ILMN_1746252	ENSG00000106628	protein_coding	POLD2		ILMN_1714700	ENSG00000071575	protein_coding	TRIB2
ENSG00000075399	ENST00000389386	protein_coding	VPS9D1		ILMN_1737586	ENSG00000106682	protein_coding	EIF4H		ILMN_1746257	ENSG00000071626	protein_coding	DAZAP1
ENSG00000075407	ENST00000351773	protein_coding	ZNF37A		ILMN_2357386	ENSG00000106692	protein_coding	FKTN		ILMN_1698491	ENSG00000071655	protein_coding	MBD3
ENSG00000075413	ENST00000216288	protein_coding	MARK3		ILMN_1658798	ENSG00000106780	protein_coding	MEGF9		ILMN_1725130	ENSG00000071859	protein_coding	FAM50A
ENSG00000075415	ENST00000188376	protein_coding	SLC25A3		ILMN_1813746	ENSG00000106789	protein_coding	CORO2A		ILMN_1808356	ENSG00000071889	protein_coding	FAM3A
ENSG00000075420	ENST00000336824	protein_coding	FNDC3B		ILMN_1801852	ENSG00000106803	protein_coding	SEC61B		ILMN_1654545	ENSG00000071894	protein_coding	CPSF1
ENSG00000075426	ENST00000264716	protein_coding	FOSL2		ILMN_2103761	ENSG00000106829	protein_coding	TLE4		ILMN_2096970	ENSG00000071909	protein_coding	MYO3B
ENSG00000075461	ENST00000262138	protein_coding	CACNG4		ILMN_1709750	ENSG00000106868	protein_coding	SUSD1		ILMN_2087692	ENSG00000071967	protein_coding	CYBRD1
ENSG00000075539	ENST00000507873	protein_coding	FRYL		ILMN_1770673	ENSG00000106948	protein_coding	AKNA		ILMN_1797684	ENSG00000071994	protein_coding	PDCD2
ENSG00000075568	ENST00000186436	protein_coding	TMEM131		ILMN_1709043	ENSG00000107020	protein_coding	PLGRKT		ILMN_1810533	ENSG00000072041	protein_coding	SLC6A15
ENSG00000075624	ENST00000473257	protein_coding	ACTB		ILMN_1788931	ENSG00000107099	protein_coding	DOCK8		ILMN_1768719	ENSG00000072042	protein_coding	RDH11
ENSG00000075651	ENST00000460926	protein_coding	PLD1		ILMN_2353033	ENSG00000107164	protein_coding	FUBP3		ILMN_2395314	ENSG00000072062	protein_coding	PRKACA
ENSG00000075702	ENST00000378860	protein_coding	WDR62		ILMN_1726169	ENSG00000107223	protein_coding	EDF1		ILMN_1813175	ENSG00000072071	protein_coding	ADGRL1
ENSG00000075711	ENST00000346964	protein_coding	DLG1		ILMN_1769412	ENSG00000107263	protein_coding	RAPGEF1		ILMN_1659072	ENSG00000072080	protein_coding	SPP2
ENSG00000075785	ENST00000265062	protein_coding	RAB7A		ILMN_1708936	ENSG00000107371	protein_coding	EXOSC3		ILMN_2232177	ENSG00000072110	protein_coding	ACTN1
ENSG00000075826	ENST00000370345	protein_coding	SEC31B		ILMN_1795228	ENSG00000107372	protein_coding	ZFAND5		ILMN_1798061	ENSG00000072121	protein_coding	ZFYVE26
ENSG00000075856	ENST00000228284	protein_coding	SART3		ILMN_1679134	ENSG00000107672	protein_coding	NSMCE4A		ILMN_1807968	ENSG00000072133	protein_coding	RPS6KA6
ENSG00000075884	ENST00000295095	protein_coding	ARHGAP15		ILMN_1662839	ENSG00000107679	protein_coding	PLEKHA1		ILMN_1770005	ENSG00000072135	protein_coding	PTPN18
ENSG00000075914	ENST00000265564	protein_coding	EXOSC7		ILMN_2205963	ENSG00000107738	protein_coding	VSIR		ILMN_2394902	ENSG00000072182	protein_coding	ASIC4
ENSG00000075945	ENST00000361580	protein_coding	KIFAP3		ILMN_1656287	ENSG00000107742	protein_coding	SPOCK2		ILMN_1878273	ENSG00000072195	protein_coding	SPEG
ENSG00000075975	ENST00000170447	protein_coding	MKRN2		ILMN_1807540	ENSG00000107745	protein_coding	MICU1		ILMN_1794825	ENSG00000072210	protein_coding	ALDH3A2
ENSG00000076043	ENST00000265881	protein_coding	REXO2		ILMN_1802669	ENSG00000107758	protein_coding	PPP3CB		ILMN_1663035	ENSG00000072310	protein_coding	SREBF1
ENSG00000076053	ENST00000375490	protein_coding	RBM7		ILMN_2129388	ENSG00000107771	protein_coding	CCSER2		ILMN_1772242	ENSG00000072315	protein_coding	TRPC5
ENSG00000076067	ENST00000542360	protein_coding	RBMS2		ILMN_1718063	ENSG00000107798	protein_coding	LIPA		ILMN_1708502	ENSG00000072364	protein_coding	AFF4
ENSG00000076108	ENST00000379441	protein_coding	BAZ2A		ILMN_1773018	ENSG00000107874	protein_coding	CUEDC2		ILMN_1750689	ENSG00000072415	protein_coding	PALS1
ENSG00000076242	ENST00000231790	protein_coding	MLH1		ILMN_1752199	ENSG00000107902	protein_coding	LHPP		ILMN_2376502	ENSG00000072422	protein_coding	RHOBTB1
ENSG00000076248	ENST00000242576	protein_coding	UNG		ILMN_1766222	ENSG00000107929	protein_coding	LARP4B		ILMN_1652006	ENSG00000072501	protein_coding	SMC1A
ENSG00000076321	ENST00000209884	protein_coding	KLHL20		ILMN_1742577	ENSG00000107937	protein_coding	GTPBP4		ILMN_2355971	ENSG00000072506	protein_coding	HSD17B10
ENSG00000076344	ENST00000481672	protein_coding	RGS11		ILMN_1741159	ENSG00000107968	protein_coding	MAP3K8		ILMN_2413572	ENSG00000072518	protein_coding	MARK2
ENSG00000076382	ENST00000580377	protein_coding	SPAG5		ILMN_2056479	ENSG00000108010	protein_coding	GLRX3		ILMN_2409220	ENSG00000072571	protein_coding	HMMR
ENSG00000076513	ENST00000261739	protein_coding	ANKRD13A		ILMN_1669015	ENSG00000108039	protein_coding	XPNPEP1		ILMN_1653828	ENSG00000072609	protein_coding	CHFR
ENSG00000076554	ENST00000379096	protein_coding	TPD52		ILMN_1745904	ENSG00000108091	protein_coding	CCDC6		ILMN_1660027	ENSG00000072694	protein_coding	FCGR2B
ENSG00000076641	ENST00000220597	protein_coding	PAG1		ILMN_1669252	ENSG00000108094	protein_coding	CUL2		ILMN_2360028	ENSG00000072736	protein_coding	NFATC3
ENSG00000076650	ENST00000170564	protein_coding	GPATCH1		ILMN_1708991	ENSG00000108100	protein_coding	CCNY		ILMN_1655924	ENSG00000072756	protein_coding	TRNT1
ENSG00000076662	ENST00000160262	protein_coding	ICAM3		ILMN_1808591	ENSG00000108106	protein_coding	UBE2S		ILMN_1806408	ENSG00000072778	protein_coding	ACADVL
ENSG00000076685	ENST00000343289	protein_coding	NT5C2		ILMN_1771627	ENSG00000108175	protein_coding	ZMIZ1		ILMN_1651692	ENSG00000072786	protein_coding	STK10
ENSG00000076770	ENST00000370839	protein_coding	MBNL3		ILMN_1785060	ENSG00000108219	protein_coding	TSPAN14		ILMN_2394571	ENSG00000072803	protein_coding	FBXW11
ENSG00000076864	ENST00000374763	protein_coding	RAP1GAP		ILMN_1791545	ENSG00000108244	protein_coding	KRT23		ILMN_1808395	ENSG00000072818	protein_coding	ACAP1
ENSG00000076928	ENST00000337665	protein_coding	ARHGEF1		ILMN_1765829	ENSG00000108256	protein_coding	NUFIP2		ILMN_1811405	ENSG00000072832	protein_coding	CRMP1
ENSG00000076944	ENST00000698369	protein_coding	STXBP2		ILMN_1665004	ENSG00000108349	protein_coding	CASC3		ILMN_1651878	ENSG00000072840	protein_coding	EVC
ENSG00000076984	ENST00000475022	protein_coding	MAP2K7		ILMN_1771019	ENSG00000108389	protein_coding	MTMR4		ILMN_1877068	ENSG00000072849	protein_coding	DERL2
ENSG00000077044	ENST00000264057	protein_coding	DGKD		ILMN_2248589	ENSG00000108406	protein_coding	DHX40		ILMN_1795118	ENSG00000072858	protein_coding	SIDT1
ENSG00000077097	ENST00000435706	protein_coding	TOP2B		ILMN_1703949	ENSG00000108424	protein_coding	KPNB1		ILMN_1766157	ENSG00000072952	protein_coding	IRAG1
ENSG00000077147	ENST00000371142	protein_coding	TM9SF3		ILMN_1704557	ENSG00000108443	protein_coding	RPS6KB1		ILMN_1765584	ENSG00000072954	protein_coding	TMEM38A
ENSG00000077150	ENST00000189444	protein_coding	NFKB2		ILMN_1803194	ENSG00000108479	protein_coding	GALK1		ILMN_1754738	ENSG00000072958	protein_coding	AP1M1
ENSG00000077157	ENST00000608999	protein_coding	PPP1R12B		ILMN_1712950	ENSG00000108518	protein_coding	PFN1		ILMN_1677305	ENSG00000073008	protein_coding	PVR
ENSG00000077232	ENST00000264065	protein_coding	DNAJC10		ILMN_1794726	ENSG00000108523	protein_coding	RNF167		ILMN_1751743	ENSG00000073050	protein_coding	XRCC1
ENSG00000077235	ENST00000356183	protein_coding	GTF3C1		ILMN_1734826	ENSG00000108559	protein_coding	NUP88		ILMN_2183409	ENSG00000073060	protein_coding	SCARB1
ENSG00000077238	ENST00000395762	protein_coding	IL4R		ILMN_1668996	ENSG00000108561	protein_coding	C1QBP		ILMN_1744458	ENSG00000073067	protein_coding	CYP2W1
ENSG00000077254	ENST00000370792	protein_coding	USP33		ILMN_1703074	ENSG00000108582	protein_coding	CPD		ILMN_1756211	ENSG00000073146	protein_coding	MOV10L1
ENSG00000077312	ENST00000243563	protein_coding	SNRPA		ILMN_1692684	ENSG00000108604	protein_coding	SMARCD2		ILMN_1694810	ENSG00000073150	protein_coding	PANX2
ENSG00000077327	ENST00000456231	protein_coding	SPAG6		ILMN_1778238	ENSG00000108651	protein_coding	UTP6		ILMN_1769787	ENSG00000073169	protein_coding	SELENOO
ENSG00000077348	ENST00000221233	protein_coding	EXOSC5		ILMN_1805344	ENSG00000108654	protein_coding	DDX5		ILMN_2078697	ENSG00000073331	protein_coding	ALPK1
ENSG00000077420	ENST00000356785	protein_coding	APBB1IP		ILMN_1694084	ENSG00000108669	protein_coding	CYTH1		ILMN_2413615	ENSG00000073350	protein_coding	LLGL2
ENSG00000077458	ENST00000358780	protein_coding	FAM76B		ILMN_1769665	ENSG00000108774	protein_coding	RAB5C		ILMN_1699767	ENSG00000073417	protein_coding	PDE8A
ENSG00000077463	ENST00000305232	protein_coding	SIRT6		ILMN_1755658	ENSG00000108798	protein_coding	ABI3		ILMN_1728369	ENSG00000073464	protein_coding	CLCN4
ENSG00000077514	ENST00000263681	protein_coding	POLD3		ILMN_1797522	ENSG00000108861	protein_coding	DUSP3		ILMN_1724304	ENSG00000073536	protein_coding	NLE1
ENSG00000077522	ENST00000651091	protein_coding	ACTN2		ILMN_1738819	ENSG00000108883	protein_coding	EFTUD2		ILMN_1666206	ENSG00000073605	protein_coding	GSDMB
ENSG00000077549	ENST00000264202	protein_coding	CAPZB		ILMN_1738632	ENSG00000108946	protein_coding	PRKAR1A		ILMN_1786920	ENSG00000073614	protein_coding	KDM5A
ENSG00000077585	ENST00000366592	protein_coding	GPR137B		ILMN_2252136	ENSG00000108953	protein_coding	YWHAE		ILMN_1711374	ENSG00000073670	protein_coding	ADAM11
ENSG00000077684	ENST00000413543	protein_coding	JADE1		ILMN_1733937	ENSG00000108960	protein_coding	MMD		ILMN_1656393	ENSG00000073711	protein_coding	PPP2R3A
ENSG00000077713	ENST00000217909	protein_coding	SLC25A43		ILMN_2415748	ENSG00000109046	protein_coding	WSB1		ILMN_1733998	ENSG00000073737	protein_coding	DHRS9
ENSG00000077721	ENST00000371558	protein_coding	UBE2A		ILMN_1680925	ENSG00000109062	protein_coding	NHERF1		ILMN_1701497	ENSG00000073754	protein_coding	CD5L
ENSG00000077782	ENST00000526742	protein_coding	FGFR1		ILMN_1832208	ENSG00000109133	protein_coding	TMEM33		ILMN_2054297	ENSG00000073756	protein_coding	PTGS2
ENSG00000077800	ENST00000252037	protein_coding	FKBP6		ILMN_1799604	ENSG00000109180	protein_coding	OCIAD1		ILMN_1702447	ENSG00000073792	protein_coding	IGF2BP2
ENSG00000077942	ENST00000340923	protein_coding	FBLN1		ILMN_1679428	ENSG00000109220	protein_coding	CHIC2		ILMN_1756501	ENSG00000073849	protein_coding	ST6GAL1
ENSG00000077984	ENST00000480798	protein_coding	CST7		ILMN_1659415	ENSG00000109270	protein_coding	LAMTOR3		ILMN_1692714	ENSG00000073861	protein_coding	TBX21
ENSG00000078043	ENST00000592212	protein_coding	PIAS2		ILMN_1714965	ENSG00000109320	protein_coding	NFKB1		ILMN_1678437	ENSG00000073910	protein_coding	FRY
ENSG00000078053	ENST00000325590	protein_coding	AMPH		ILMN_1800733	ENSG00000109323	protein_coding	MANBA		ILMN_1715273	ENSG00000073921	protein_coding	PICALM
ENSG00000078061	ENST00000377045	protein_coding	ARAF		ILMN_2320853	ENSG00000109332	protein_coding	UBE2D3		ILMN_1680353	ENSG00000073969	protein_coding	NSF
ENSG00000078070	ENST00000265594	protein_coding	MCCC1		ILMN_1691559	ENSG00000109381	protein_coding	ELF2		ILMN_1700507	ENSG00000074054	protein_coding	CLASP1
ENSG00000078081	ENST00000265598	protein_coding	LAMP3		ILMN_1733603	ENSG00000109390	protein_coding	NDUFC1		ILMN_1736814	ENSG00000074201	protein_coding	CLNS1A
ENSG00000078098	ENST00000462608	protein_coding	FAP		ILMN_2412549	ENSG00000109534	protein_coding	GAR1		ILMN_2401344	ENSG00000074211	protein_coding	PPP2R2C
ENSG00000078114	ENST00000493005	protein_coding	NEBL		ILMN_1754839	ENSG00000109606	protein_coding	DHX15		ILMN_2347917	ENSG00000074266	protein_coding	EED
ENSG00000078124	ENST00000532485	protein_coding	ACER3		ILMN_1668634	ENSG00000109670	protein_coding	FBXW7		ILMN_1718173	ENSG00000074276	protein_coding	CDHR2
ENSG00000078140	ENST00000261427	protein_coding	UBE2K		ILMN_1674874	ENSG00000109736	protein_coding	MFSD10		ILMN_1755366	ENSG00000074317	protein_coding	SNCB
ENSG00000078142	ENST00000262039	protein_coding	PIK3C3		ILMN_1706687	ENSG00000109790	protein_coding	KLHL5		ILMN_2221076	ENSG00000074356	protein_coding	NCBP3
ENSG00000078177	ENST00000513269	protein_coding	N4BP2		ILMN_1664303	ENSG00000109854	protein_coding	HTATIP2		ILMN_2310909	ENSG00000074370	protein_coding	ATP2A3
ENSG00000078246	ENST00000448120	protein_coding	TULP3		ILMN_1696347	ENSG00000109861	protein_coding	CTSC		ILMN_1657708	ENSG00000074416	protein_coding	MGLL
ENSG00000078269	ENST00000355585	protein_coding	SYNJ2		ILMN_2108938	ENSG00000109920	protein_coding	FNBP4		ILMN_2113490	ENSG00000074527	protein_coding	NTN4
ENSG00000078295	ENST00000498598	protein_coding	ADCY2		ILMN_2243516	ENSG00000109944	protein_coding	JHY		ILMN_1738529	ENSG00000074582	protein_coding	BCS1L
ENSG00000078304	ENST00000334743	protein_coding	PPP2R5C		ILMN_1686367	ENSG00000109971	protein_coding	HSPA8		ILMN_1689318	ENSG00000074590	protein_coding	NUAK1
ENSG00000078328	ENST00000436368	protein_coding	RBFOX1		ILMN_1651832	ENSG00000110047	protein_coding	EHD1		ILMN_1759801	ENSG00000074603	protein_coding	DPP8
ENSG00000078369	ENST00000378609	protein_coding	GNB1		ILMN_1706376	ENSG00000110048	protein_coding	OSBP		ILMN_1731358	ENSG00000074657	protein_coding	ZNF532
ENSG00000078403	ENST00000307729	protein_coding	MLLT10		ILMN_2193591	ENSG00000110057	protein_coding	UNC93B1		ILMN_2390946	ENSG00000074660	protein_coding	SCARF1
ENSG00000078589	ENST00000171757	protein_coding	P2RY10		ILMN_1732725	ENSG00000110075	protein_coding	PPP6R3		ILMN_1715814	ENSG00000074695	protein_coding	LMAN1
ENSG00000078596	ENST00000373298	protein_coding	ITM2A		ILMN_1721035	ENSG00000110077	protein_coding	MS4A6A		ILMN_1743065	ENSG00000074696	protein_coding	HACD3
ENSG00000078618	ENST00000352171	protein_coding	NRDC		ILMN_1769545	ENSG00000110107	protein_coding	PRPF19		ILMN_1796497	ENSG00000074706	protein_coding	IPCEF1
ENSG00000078668	ENST00000022615	protein_coding	VDAC3		ILMN_2092756	ENSG00000110108	protein_coding	TMEM109		ILMN_1786396	ENSG00000074755	protein_coding	ZZEF1
ENSG00000078674	ENST00000325083	protein_coding	PCM1		ILMN_1730454	ENSG00000110203	protein_coding	FOLR3		ILMN_1787844	ENSG00000074842	protein_coding	MYDGF
ENSG00000078687	ENST00000585438	protein_coding	TNRC6C		ILMN_1761519	ENSG00000110321	protein_coding	EIF4G2		ILMN_1709124	ENSG00000074855	protein_coding	ANO8
ENSG00000078699	ENST00000344201	protein_coding	CBFA2T2		ILMN_1652825	ENSG00000110324	protein_coding	IL10RA		ILMN_1764398	ENSG00000074935	protein_coding	TUBE1
ENSG00000078747	ENST00000262650	protein_coding	ITCH		ILMN_2182704	ENSG00000110330	protein_coding	BIRC2		ILMN_1689770	ENSG00000074964	protein_coding	ARHGEF10L
ENSG00000078804	ENST00000374810	protein_coding	TP53INP2		ILMN_1716080	ENSG00000110395	protein_coding	CBL		ILMN_1741143	ENSG00000074966	protein_coding	TXK
ENSG00000078808	ENST00000263741	protein_coding	SDF4		ILMN_1808821	ENSG00000110442	protein_coding	COMMD9		ILMN_1813230	ENSG00000075035	protein_coding	WSCD2
ENSG00000078898	ENST00000170150	protein_coding	BPIFB2		ILMN_2085862	ENSG00000110446	protein_coding	SLC15A3		ILMN_1703500	ENSG00000075043	protein_coding	KCNQ2
ENSG00000078902	ENST00000317204	protein_coding	TOLLIP		ILMN_1753112	ENSG00000110448	protein_coding	CD5		ILMN_1697585	ENSG00000075089	protein_coding	ACTR6
ENSG00000078967	ENST00000454350	protein_coding	UBE2D4		ILMN_2367469	ENSG00000110619	protein_coding	CARS1		ILMN_1682054	ENSG00000075142	protein_coding	SRI
ENSG00000079134	ENST00000261600	protein_coding	THOC1		ILMN_1689953	ENSG00000110651	protein_coding	CD81		ILMN_1775692	ENSG00000075151	protein_coding	EIF4G3
ENSG00000079246	ENST00000392132	protein_coding	XRCC5		ILMN_1653220	ENSG00000110697	protein_coding	PITPNM1		ILMN_1771903	ENSG00000075188	protein_coding	NUP37
ENSG00000079257	ENST00000264265	protein_coding	LXN		ILMN_1777344	ENSG00000110700	protein_coding	RPS13		ILMN_1875481	ENSG00000075213	protein_coding	SEMA3A
ENSG00000079263	ENST00000343805	protein_coding	SP140		ILMN_2103841	ENSG00000110711	protein_coding	AIP		ILMN_1692464	ENSG00000075234	protein_coding	TTC38
ENSG00000079277	ENST00000371945	protein_coding	MKNK1		ILMN_1794132	ENSG00000110717	protein_coding	NDUFS8		ILMN_1800008	ENSG00000075239	protein_coding	ACAT1
ENSG00000079308	ENST00000171887	protein_coding	TNS1		ILMN_1711994	ENSG00000110719	protein_coding	TCIRG1		ILMN_1723706	ENSG00000075240	protein_coding	GRAMD4
ENSG00000079332	ENST00000373236	protein_coding	SAR1A		ILMN_1691432	ENSG00000110851	protein_coding	PRDM4		ILMN_1694482	ENSG00000075275	protein_coding	CELSR1
ENSG00000079335	ENST00000370124	protein_coding	CDC14A		ILMN_1770936	ENSG00000110871	protein_coding	COQ5		ILMN_2054362	ENSG00000075303	protein_coding	SLC25A40
ENSG00000079385	ENST00000161559	protein_coding	CEACAM1		ILMN_1734855	ENSG00000110876	protein_coding	SELPLG		ILMN_2182531	ENSG00000075336	protein_coding	TIMM21
ENSG00000079387	ENST00000448372	protein_coding	SENP1		ILMN_1745954	ENSG00000110880	protein_coding	CORO1C		ILMN_1833858	ENSG00000075340	protein_coding	ADD2
ENSG00000079393	ENST00000464872	protein_coding	DUSP13		ILMN_1657495	ENSG00000110917	protein_coding	MLEC		ILMN_1677456	ENSG00000075388	protein_coding	FGF4
ENSG00000079432	ENST00000575354	protein_coding	CIC		ILMN_1772132	ENSG00000110955	protein_coding	ATP5F1B		ILMN_1673455	ENSG00000075391	protein_coding	RASAL2
ENSG00000079435	ENST00000597620	protein_coding	LIPE		ILMN_1670420	ENSG00000111142	protein_coding	METAP2		ILMN_1693630	ENSG00000075399	protein_coding	VPS9D1
ENSG00000079459	ENST00000220584	protein_coding	FDFT1		ILMN_1690342	ENSG00000111144	protein_coding	LTA4H		ILMN_1867415	ENSG00000075407	protein_coding	ZNF37A
ENSG00000079462	ENST00000262890	protein_coding	PAFAH1B3		ILMN_1701244	ENSG00000111203	protein_coding	ITFG2		ILMN_1704795	ENSG00000075413	protein_coding	MARK3
ENSG00000079616	ENST00000689221	protein_coding	KIF22		ILMN_1704619	ENSG00000111237	protein_coding	VPS29		ILMN_1782890	ENSG00000075415	protein_coding	SLC25A3
ENSG00000079739	ENST00000371084	protein_coding	PGM1		ILMN_1752046	ENSG00000111252	protein_coding	SH2B3		ILMN_1725175	ENSG00000075426	protein_coding	FOSL2
ENSG00000079785	ENST00000233084	protein_coding	DDX1		ILMN_1793859	ENSG00000111275	protein_coding	ALDH2		ILMN_1747223	ENSG00000075539	protein_coding	FRYL
ENSG00000079805	ENST00000355667	protein_coding	DNM2		ILMN_1722811	ENSG00000111276	protein_coding	CDKN1B		ILMN_1753608	ENSG00000075568	protein_coding	TMEM131
ENSG00000079950	ENST00000367941	protein_coding	STX7		ILMN_1667476	ENSG00000111321	protein_coding	LTBR		ILMN_1808707	ENSG00000075618	protein_coding	FSCN1
ENSG00000079999	ENST00000171111	protein_coding	KEAP1		ILMN_1674063	ENSG00000111335	protein_coding	OAS2		ILMN_2152131	ENSG00000075624	protein_coding	ACTB
ENSG00000080189	ENST00000243896	protein_coding	SLC35C2		ILMN_1678143	ENSG00000111348	protein_coding	ARHGDIB		ILMN_1673522	ENSG00000075643	protein_coding	MOCOS
ENSG00000080200	ENST00000389622	protein_coding	CRYBG3		ILMN_1753716	ENSG00000111361	protein_coding	EIF2B1		ILMN_1719696	ENSG00000075651	protein_coding	PLD1
ENSG00000080293	ENST00000494326	protein_coding	SCTR		ILMN_1769911	ENSG00000111371	protein_coding	SLC38A1		ILMN_1687765	ENSG00000075673	protein_coding	ATP12A
ENSG00000080298	ENST00000382004	protein_coding	RFX3		ILMN_1728535	ENSG00000111481	protein_coding	COPZ1		ILMN_1701958	ENSG00000075711	protein_coding	DLG1
ENSG00000080345	ENST00000243326	protein_coding	RIF1		ILMN_1752582	ENSG00000111540	protein_coding	RAB5B		ILMN_1716524	ENSG00000075785	protein_coding	RAB7A
ENSG00000080371	ENST00000261263	protein_coding	RAB21		ILMN_1772651	ENSG00000111596	protein_coding	CNOT2		ILMN_1733050	ENSG00000075826	protein_coding	SEC31B
ENSG00000080503	ENST00000382203	protein_coding	SMARCA2		ILMN_1769245	ENSG00000111615	protein_coding	KRR1		ILMN_1714896	ENSG00000075856	protein_coding	SART3
ENSG00000080511	ENST00000587782	protein_coding	RDH8		ILMN_2097421	ENSG00000111639	protein_coding	MRPL51		ILMN_2208413	ENSG00000075884	protein_coding	ARHGAP15
ENSG00000080546	ENST00000302071	protein_coding	SESN1		ILMN_1658411	ENSG00000111642	protein_coding	CHD4		ILMN_2055477	ENSG00000075914	protein_coding	EXOSC7
ENSG00000080608	ENST00000397885	protein_coding	PUM3		ILMN_1784203	ENSG00000111644	protein_coding	ACRBP		ILMN_2119224	ENSG00000075945	protein_coding	KIFAP3
ENSG00000080802	ENST00000361528	protein_coding	CNOT4		ILMN_1758412	ENSG00000111652	protein_coding	COPS7A		ILMN_1798654	ENSG00000076003	protein_coding	MCM6
ENSG00000080815	ENST00000324501	protein_coding	PSEN1		ILMN_1729112	ENSG00000111666	protein_coding	CHPT1		ILMN_1749009	ENSG00000076043	protein_coding	REXO2
ENSG00000080819	ENST00000647941	protein_coding	CPOX		ILMN_1671494	ENSG00000111667	protein_coding	USP5		ILMN_2183331	ENSG00000076053	protein_coding	RBM7
ENSG00000080822	ENST00000341181	protein_coding	CLDND1		ILMN_1707627	ENSG00000111669	protein_coding	TPI1		ILMN_1755411	ENSG00000076067	protein_coding	RBMS2
ENSG00000080823	ENST00000520266	protein_coding	MOK		ILMN_1738675	ENSG00000111679	protein_coding	PTPN6		ILMN_1654318	ENSG00000076201	protein_coding	PTPN23
ENSG00000080824	ENST00000216281	protein_coding	HSP90AA1		ILMN_1714082	ENSG00000111726	protein_coding	CMAS		ILMN_1788363	ENSG00000076242	protein_coding	MLH1
ENSG00000080845	ENST00000340491	protein_coding	DLGAP4		ILMN_1682572	ENSG00000111731	protein_coding	C2CD5		ILMN_1683120	ENSG00000076248	protein_coding	UNG
ENSG00000080986	ENST00000574096	protein_coding	NDC80		ILMN_1812571	ENSG00000111737	protein_coding	RAB35		ILMN_1677885	ENSG00000076258	protein_coding	FMO4
ENSG00000081019	ENST00000261441	protein_coding	RSBN1		ILMN_2079655	ENSG00000111796	protein_coding	KLRB1		ILMN_1756525	ENSG00000076321	protein_coding	KLHL20
ENSG00000081059	ENST00000342854	protein_coding	TCF7		ILMN_2373831	ENSG00000111801	protein_coding	BTN3A3		ILMN_1763704	ENSG00000076344	protein_coding	RGS11
ENSG00000081087	ENST00000193322	protein_coding	OSTM1		ILMN_1706498	ENSG00000111817	protein_coding	DSE		ILMN_1673681	ENSG00000076351	protein_coding	SLC46A1
ENSG00000081154	ENST00000265260	protein_coding	PCNP		ILMN_2316806	ENSG00000111832	protein_coding	RWDD1		ILMN_1680617	ENSG00000076356	protein_coding	PLXNA2
ENSG00000081177	ENST00000465286	protein_coding	EXD2		ILMN_2175131	ENSG00000111843	protein_coding	TMEM14C		ILMN_1689908	ENSG00000076513	protein_coding	ANKRD13A
ENSG00000081181	ENST00000557319	protein_coding	ARG2		ILMN_1734198	ENSG00000111880	protein_coding	RNGTT		ILMN_2381064	ENSG00000076554	protein_coding	TPD52
ENSG00000081189	ENST00000340208	protein_coding	MEF2C		ILMN_1741613	ENSG00000111897	protein_coding	SERINC1		ILMN_1763852	ENSG00000076555	protein_coding	ACACB
ENSG00000081237	ENST00000348564	protein_coding	PTPRC		ILMN_1753745	ENSG00000111906	protein_coding	HDDC2		ILMN_2055156	ENSG00000076641	protein_coding	PAG1
ENSG00000081307	ENST00000473651	protein_coding	UBA5		ILMN_1687768	ENSG00000111912	protein_coding	NCOA7		ILMN_1655625	ENSG00000076650	protein_coding	GPATCH1
ENSG00000081320	ENST00000263955	protein_coding	STK17B		ILMN_1726597	ENSG00000111913	protein_coding	RIPOR2		ILMN_1685275	ENSG00000076706	protein_coding	MCAM
ENSG00000081377	ENST00000375240	protein_coding	CDC14B		ILMN_1803476	ENSG00000112078	protein_coding	KCTD20		ILMN_1789502	ENSG00000076716	protein_coding	GPC4
ENSG00000081665	ENST00000443905	protein_coding	ZNF506		ILMN_2152581	ENSG00000112079	protein_coding	STK38		ILMN_2303166	ENSG00000076770	protein_coding	MBNL3
ENSG00000081721	ENST00000367943	protein_coding	DUSP12		ILMN_1804479	ENSG00000112110	protein_coding	MRPL18		ILMN_1809208	ENSG00000076826	protein_coding	CAMSAP3
ENSG00000081760	ENST00000316519	protein_coding	AACS		ILMN_2224143	ENSG00000112118	protein_coding	MCM3		ILMN_1776519	ENSG00000076864	protein_coding	RAP1GAP
ENSG00000081791	ENST00000432126	protein_coding	DELE1		ILMN_1669502	ENSG00000112242	protein_coding	E2F3		ILMN_1771057	ENSG00000076924	protein_coding	XAB2
ENSG00000081870	ENST00000194214	protein_coding	IFT25		ILMN_1678939	ENSG00000112303	protein_coding	VNN2		ILMN_1772370	ENSG00000076928	protein_coding	ARHGEF1
ENSG00000081913	ENST00000262719	protein_coding	PHLPP1		ILMN_1653797	ENSG00000112308	protein_coding	C6orf62		ILMN_1781104	ENSG00000076984	protein_coding	MAP2K7
ENSG00000082014	ENST00000262188	protein_coding	SMARCD3		ILMN_1740180	ENSG00000112335	protein_coding	SNX3		ILMN_1765326	ENSG00000077044	protein_coding	DGKD
ENSG00000082068	ENST00000265107	protein_coding	WDR70		ILMN_1697971	ENSG00000112343	protein_coding	TRIM38		ILMN_1699723	ENSG00000077092	protein_coding	RARB
ENSG00000082074	ENST00000351578	protein_coding	FYB1		ILMN_1800889	ENSG00000112367	protein_coding	FIG4		ILMN_1777663	ENSG00000077097	protein_coding	TOP2B
ENSG00000082146	ENST00000194530	protein_coding	STRADB		ILMN_1790533	ENSG00000112419	protein_coding	PHACTR2		ILMN_1669931	ENSG00000077147	protein_coding	TM9SF3
ENSG00000082153	ENST00000409600	protein_coding	BZW1		ILMN_1712390	ENSG00000112514	protein_coding	CUTA		ILMN_1799062	ENSG00000077150	protein_coding	NFKB2
ENSG00000082196	ENST00000231338	protein_coding	C1QTNF3		ILMN_1668721	ENSG00000112576	protein_coding	CCND3		ILMN_1711470	ENSG00000077152	protein_coding	UBE2T
ENSG00000082212	ENST00000321341	protein_coding	ME2		ILMN_1679641	ENSG00000112584	protein_coding	FAM120B		ILMN_2379375	ENSG00000077157	protein_coding	PPP1R12B
ENSG00000082213	ENST00000325366	protein_coding	C5orf22		ILMN_1696127	ENSG00000112624	protein_coding	BICRAL		ILMN_2151541	ENSG00000077232	protein_coding	DNAJC10
ENSG00000082258	ENST00000264157	protein_coding	CCNT2		ILMN_1803398	ENSG00000112658	protein_coding	SRF		ILMN_1789839	ENSG00000077235	protein_coding	GTF3C1
ENSG00000082269	ENST00000361499	protein_coding	FAM135A		ILMN_1671809	ENSG00000112679	protein_coding	DUSP22		ILMN_1652185	ENSG00000077238	protein_coding	IL4R
ENSG00000082397	ENST00000341928	protein_coding	EPB41L3		ILMN_1701293	ENSG00000112695	protein_coding	COX7A2		ILMN_1723536	ENSG00000077254	protein_coding	USP33
ENSG00000082512	ENST00000261464	protein_coding	TRAF5		ILMN_2364852	ENSG00000112763	protein_coding	BTN2A1		ILMN_2361096	ENSG00000077279	protein_coding	DCX
ENSG00000082515	ENST00000265229	protein_coding	MRPL22		ILMN_1740466	ENSG00000112773	protein_coding	TENT5A		ILMN_1779399	ENSG00000077312	protein_coding	SNRPA
ENSG00000082516	ENST00000285873	protein_coding	GEMIN5		ILMN_1655694	ENSG00000112787	protein_coding	FBRSL1		ILMN_1659725	ENSG00000077348	protein_coding	EXOSC5
ENSG00000082641	ENST00000357480	protein_coding	NFE2L1		ILMN_1807825	ENSG00000112799	protein_coding	LY86		ILMN_1773847	ENSG00000077380	protein_coding	DYNC1I2
ENSG00000082684	ENST00000357599	protein_coding	SEMA5B		ILMN_1715113	ENSG00000112855	protein_coding	HARS2		ILMN_1801710	ENSG00000077420	protein_coding	APBB1IP
ENSG00000082701	ENST00000264235	protein_coding	GSK3B		ILMN_2147435	ENSG00000112893	protein_coding	MAN2A1		ILMN_2130514	ENSG00000077458	protein_coding	FAM76B
ENSG00000082781	ENST00000296181	protein_coding	ITGB5		ILMN_2112493	ENSG00000112977	protein_coding	DAP		ILMN_1654246	ENSG00000077463	protein_coding	SIRT6
ENSG00000082805	ENST00000539802	protein_coding	ERC1		ILMN_1701711	ENSG00000112983	protein_coding	BRD8		ILMN_1751773	ENSG00000077514	protein_coding	POLD3
ENSG00000082898	ENST00000401558	protein_coding	XPO1		ILMN_1726743	ENSG00000112996	protein_coding	MRPS30		ILMN_1654422	ENSG00000077522	protein_coding	ACTN2
ENSG00000082929	ENST00000504943	lncRNA	LINC01587		ILMN_1679209	ENSG00000113013	protein_coding	HSPA9		ILMN_2053921	ENSG00000077549	protein_coding	CAPZB
ENSG00000082996	ENST00000344229	protein_coding	RNF13		ILMN_1711414	ENSG00000113048	protein_coding	MRPS27		ILMN_2121816	ENSG00000077585	protein_coding	GPR137B
ENSG00000083093	ENST00000566069	protein_coding	PALB2		ILMN_1717855	ENSG00000113068	protein_coding	PFDN1		ILMN_1740024	ENSG00000077616	protein_coding	NAALAD2
ENSG00000083097	ENST00000349129	protein_coding	DOP1A		ILMN_1740772	ENSG00000113108	protein_coding	APBB3		ILMN_1736015	ENSG00000077684	protein_coding	JADE1
ENSG00000083099	ENST00000523377	protein_coding	LYRM2		ILMN_1699362	ENSG00000113141	protein_coding	IK		ILMN_2142284	ENSG00000077713	protein_coding	SLC25A43
ENSG00000083123	ENST00000491328	protein_coding	BCKDHB		ILMN_1657395	ENSG00000113161	protein_coding	HMGCR		ILMN_2307455	ENSG00000077721	protein_coding	UBE2A
ENSG00000083168	ENST00000265713	protein_coding	KAT6A		ILMN_1680109	ENSG00000113163	protein_coding	CERT1		ILMN_1679826	ENSG00000077984	protein_coding	CST7
ENSG00000083223	ENST00000375960	protein_coding	TUT7		ILMN_1670472	ENSG00000113194	protein_coding	FAF2		ILMN_2283915	ENSG00000078018	protein_coding	MAP2
ENSG00000083312	ENST00000337273	protein_coding	TNPO1		ILMN_1699160	ENSG00000113263	protein_coding	ITK		ILMN_1694799	ENSG00000078043	protein_coding	PIAS2
ENSG00000083444	ENST00000196061	protein_coding	PLOD1		ILMN_1729294	ENSG00000113269	protein_coding	RNF130		ILMN_1685834	ENSG00000078053	protein_coding	AMPH
ENSG00000083454	ENST00000225328	protein_coding	P2RX5		ILMN_1745076	ENSG00000113282	protein_coding	CLINT1		ILMN_1760174	ENSG00000078070	protein_coding	MCCC1
ENSG00000083457	ENST00000263087	protein_coding	ITGAE		ILMN_2136177	ENSG00000113300	protein_coding	CNOT6		ILMN_2170814	ENSG00000078081	protein_coding	LAMP3
ENSG00000083520	ENST00000377767	protein_coding	DIS3		ILMN_2077130	ENSG00000113318	protein_coding	MSH3		ILMN_1777251	ENSG00000078114	protein_coding	NEBL
ENSG00000083535	ENST00000326291	protein_coding	PIBF1		ILMN_1694491	ENSG00000113328	protein_coding	CCNG1		ILMN_1812552	ENSG00000078124	protein_coding	ACER3
ENSG00000083544	ENST00000196169	protein_coding	TDRD3		ILMN_1708841	ENSG00000113384	protein_coding	GOLPH3		ILMN_1782954	ENSG00000078140	protein_coding	UBE2K
ENSG00000083642	ENST00000315596	protein_coding	PDS5B		ILMN_1654542	ENSG00000113391	protein_coding	ARB2A		ILMN_1687896	ENSG00000078142	protein_coding	PIK3C3
ENSG00000083720	ENST00000196371	protein_coding	OXCT1		ILMN_1875342	ENSG00000113441	protein_coding	LNPEP		ILMN_2222101	ENSG00000078177	protein_coding	N4BP2
ENSG00000083750	ENST00000474757	protein_coding	RRAGB		ILMN_1679800	ENSG00000113460	protein_coding	BRIX1		ILMN_2215119	ENSG00000078269	protein_coding	SYNJ2
ENSG00000083799	ENST00000398568	protein_coding	CYLD		ILMN_1784709	ENSG00000113552	protein_coding	GNPDA1		ILMN_1810691	ENSG00000078295	protein_coding	ADCY2
ENSG00000083812	ENST00000196482	protein_coding	ZNF324		ILMN_2196097	ENSG00000113575	protein_coding	PPP2CA		ILMN_1789283	ENSG00000078304	protein_coding	PPP2R5C
ENSG00000083814	ENST00000317398	protein_coding	ZNF671		ILMN_1695917	ENSG00000113583	protein_coding	C5orf15		ILMN_1787689	ENSG00000078328	protein_coding	RBFOX1
ENSG00000083828	ENST00000396150	protein_coding	ZNF586		ILMN_1751378	ENSG00000113643	protein_coding	RARS1		ILMN_1760320	ENSG00000078369	protein_coding	GNB1
ENSG00000083845	ENST00000196551	protein_coding	RPS5		ILMN_1746171	ENSG00000113648	protein_coding	MACROH2A1		ILMN_1739582	ENSG00000078399	protein_coding	HOXA9
ENSG00000083896	ENST00000344157	protein_coding	YTHDC1		ILMN_1664068	ENSG00000113719	protein_coding	ERGIC1		ILMN_1682775	ENSG00000078401	protein_coding	EDN1
ENSG00000083937	ENST00000263780	protein_coding	CHMP2B		ILMN_1715635	ENSG00000113732	protein_coding	ATP6V0E1		ILMN_2399310	ENSG00000078403	protein_coding	MLLT10
ENSG00000084070	ENST00000372708	protein_coding	SMAP2		ILMN_2134110	ENSG00000113811	protein_coding	SELENOK		ILMN_1751963	ENSG00000078487	protein_coding	ZCWPW1
ENSG00000084072	ENST00000324379	protein_coding	PPIE		ILMN_1668582	ENSG00000113851	protein_coding	CRBN		ILMN_1711736	ENSG00000078549	protein_coding	ADCYAP1R1
ENSG00000084073	ENST00000372759	protein_coding	ZMPSTE24		ILMN_1737314	ENSG00000113916	protein_coding	BCL6		ILMN_2321578	ENSG00000078589	protein_coding	P2RY10
ENSG00000084090	ENST00000337288	protein_coding	STARD7		ILMN_1714602	ENSG00000114013	protein_coding	CD86		ILMN_2076600	ENSG00000078596	protein_coding	ITM2A
ENSG00000084092	ENST00000264230	protein_coding	NOA1		ILMN_1761010	ENSG00000114054	protein_coding	PCCB		ILMN_1800897	ENSG00000078618	protein_coding	NRDC
ENSG00000084093	ENST00000309042	protein_coding	REST		ILMN_1764549	ENSG00000114062	protein_coding	UBE3A		ILMN_1729816	ENSG00000078668	protein_coding	VDAC3
ENSG00000084110	ENST00000261208	protein_coding	HAL		ILMN_1711862	ENSG00000114125	protein_coding	RNF7		ILMN_1690487	ENSG00000078674	protein_coding	PCM1
ENSG00000084112	ENST00000326495	protein_coding	SSH1		ILMN_1809086	ENSG00000114127	protein_coding	XRN1		ILMN_1873075	ENSG00000078687	protein_coding	TNRC6C
ENSG00000084207	ENST00000398606	protein_coding	GSTP1		ILMN_1653292	ENSG00000114268	protein_coding	PFKFB4		ILMN_2331062	ENSG00000078699	protein_coding	CBFA2T2
ENSG00000084234	ENST00000263574	protein_coding	APLP2		ILMN_1798712	ENSG00000114316	protein_coding	USP4		ILMN_1752283	ENSG00000078747	protein_coding	ITCH
ENSG00000084623	ENST00000373586	protein_coding	EIF3I		ILMN_1766798	ENSG00000114331	protein_coding	ACAP2		ILMN_1686906	ENSG00000078804	protein_coding	TP53INP2
ENSG00000084652	ENST00000373609	protein_coding	TXLNA		ILMN_1775762	ENSG00000114353	protein_coding	GNAI2		ILMN_1696065	ENSG00000078808	protein_coding	SDF4
ENSG00000084676	ENST00000288599	protein_coding	NCOA1		ILMN_1812474	ENSG00000114354	protein_coding	TFG		ILMN_1778188	ENSG00000078900	protein_coding	TP73
ENSG00000084693	ENST00000323064	protein_coding	AGBL5		ILMN_2191568	ENSG00000114388	protein_coding	NPRL2		ILMN_1765523	ENSG00000078902	protein_coding	TOLLIP
ENSG00000084731	ENST00000264712	protein_coding	KIF3C		ILMN_2160388	ENSG00000114391	protein_coding	RPL24		ILMN_1707084	ENSG00000078967	protein_coding	UBE2D4
ENSG00000084733	ENST00000264710	protein_coding	RAB10		ILMN_1738718	ENSG00000114395	protein_coding	CYB561D2		ILMN_1682544	ENSG00000079101	protein_coding	CLUL1
ENSG00000084754	ENST00000380649	protein_coding	HADHA		ILMN_1679640	ENSG00000114416	protein_coding	FXR1		ILMN_1694734	ENSG00000079102	protein_coding	RUNX1T1
ENSG00000085063	ENST00000395850	protein_coding	CD59		ILMN_1685580	ENSG00000114423	protein_coding	CBLB		ILMN_1814015	ENSG00000079112	protein_coding	CDH17
ENSG00000085117	ENST00000227155	protein_coding	CD82		ILMN_1745415	ENSG00000114439	protein_coding	BBX		ILMN_1802157	ENSG00000079134	protein_coding	THOC1
ENSG00000085224	ENST00000373344	protein_coding	ATRX		ILMN_1720442	ENSG00000114503	protein_coding	NCBP2		ILMN_1763561	ENSG00000079156	protein_coding	OSBPL6
ENSG00000085231	ENST00000380822	protein_coding	AK6		ILMN_1739885	ENSG00000114544	protein_coding	SLC41A3		ILMN_1738552	ENSG00000079215	protein_coding	SLC1A3
ENSG00000085265	ENST00000371806	protein_coding	FCN1		ILMN_1711516	ENSG00000114573	protein_coding	ATP6V1A		ILMN_2105983	ENSG00000079246	protein_coding	XRCC5
ENSG00000085274	ENST00000349841	protein_coding	MYNN		ILMN_1802096	ENSG00000114626	protein_coding	ABTB1		ILMN_1723962	ENSG00000079257	protein_coding	LXN
ENSG00000085365	ENST00000621999	protein_coding	SCAMP1		ILMN_1677534	ENSG00000114650	protein_coding	SCAP		ILMN_1778599	ENSG00000079263	protein_coding	SP140
ENSG00000085377	ENST00000369110	protein_coding	PREP		ILMN_1713143	ENSG00000114686	protein_coding	MRPL3		ILMN_1750429	ENSG00000079277	protein_coding	MKNK1
ENSG00000085415	ENST00000262124	protein_coding	SEH1L		ILMN_1732452	ENSG00000114738	protein_coding	MAPKAPK3		ILMN_1807919	ENSG00000079308	protein_coding	TNS1
ENSG00000085433	ENST00000369962	protein_coding	WDR47		ILMN_1716821	ENSG00000114745	protein_coding	GORASP1		ILMN_1657697	ENSG00000079332	protein_coding	SAR1A
ENSG00000085449	ENST00000233055	protein_coding	WDFY1		ILMN_1651964	ENSG00000114770	protein_coding	ABCC5		ILMN_1655983	ENSG00000079335	protein_coding	CDC14A
ENSG00000085491	ENST00000370041	protein_coding	SLC25A24		ILMN_1679324	ENSG00000114784	protein_coding	EIF1B		ILMN_1716815	ENSG00000079385	protein_coding	CEACAM1
ENSG00000085511	ENST00000366919	protein_coding	MAP3K4		ILMN_1678671	ENSG00000114796	protein_coding	KLHL24		ILMN_1848753	ENSG00000079387	protein_coding	SENP1
ENSG00000085514	ENST00000198536	protein_coding	PILRA		ILMN_2199389	ENSG00000114812	protein_coding	VIPR1		ILMN_1784780	ENSG00000079432	protein_coding	CIC
ENSG00000085563	ENST00000265724	protein_coding	ABCB1		ILMN_1721621	ENSG00000114857	protein_coding	NKTR		ILMN_1670693	ENSG00000079435	protein_coding	LIPE
ENSG00000085644	ENST00000396878	protein_coding	ZNF213		ILMN_1768470	ENSG00000114867	protein_coding	EIF4G1		ILMN_2144088	ENSG00000079459	protein_coding	FDFT1
ENSG00000085662	ENST00000285930	protein_coding	AKR1B1		ILMN_1665280	ENSG00000114902	protein_coding	SPCS1		ILMN_1748093	ENSG00000079462	protein_coding	PAFAH1B3
ENSG00000085719	ENST00000517490	protein_coding	CPNE3		ILMN_1694587	ENSG00000114942	protein_coding	EEF1B2		ILMN_1789648	ENSG00000079689	protein_coding	SCGN
ENSG00000085721	ENST00000198767	protein_coding	RRN3		ILMN_1743432	ENSG00000114956	protein_coding	DGUOK		ILMN_1800659	ENSG00000079739	protein_coding	PGM1
ENSG00000085733	ENST00000301843	protein_coding	CTTN		ILMN_1745217	ENSG00000114982	protein_coding	KANSL3		ILMN_2182750	ENSG00000079785	protein_coding	DDX1
ENSG00000085760	ENST00000263629	protein_coding	MTIF2		ILMN_2121437	ENSG00000115053	protein_coding	NCL		ILMN_1656822	ENSG00000079805	protein_coding	DNM2
ENSG00000085788	ENST00000397166	protein_coding	DDHD2		ILMN_1695821	ENSG00000115073	protein_coding	ACTR1B		ILMN_1805448	ENSG00000079819	protein_coding	EPB41L2
ENSG00000085832	ENST00000371730	protein_coding	EPS15		ILMN_1719756	ENSG00000115085	protein_coding	ZAP70		ILMN_1792518	ENSG00000079950	protein_coding	STX7
ENSG00000085871	ENST00000265498	protein_coding	MGST2		ILMN_1657153	ENSG00000115091	protein_coding	ACTR3		ILMN_2410772	ENSG00000079999	protein_coding	KEAP1
ENSG00000085872	ENST00000546361	protein_coding	CHERP		ILMN_1703720	ENSG00000115128	protein_coding	SF3B6		ILMN_1813893	ENSG00000080007	protein_coding	DDX43
ENSG00000085978	ENST00000347464	protein_coding	ATG16L1		ILMN_1746864	ENSG00000115165	protein_coding	CYTIP		ILMN_1741465	ENSG00000080031	protein_coding	PTPRH
ENSG00000085982	ENST00000427112	protein_coding	USP40		ILMN_1691090	ENSG00000115204	protein_coding	MPV17		ILMN_1754235	ENSG00000080189	protein_coding	SLC35C2
ENSG00000085998	ENST00000475642	protein_coding	POMGNT1		ILMN_1746457	ENSG00000115207	protein_coding	GTF3C2		ILMN_1719531	ENSG00000080224	protein_coding	EPHA6
ENSG00000085999	ENST00000371975	protein_coding	RAD54L		ILMN_1687430	ENSG00000115211	protein_coding	EIF2B4		ILMN_1772537	ENSG00000080293	protein_coding	SCTR
ENSG00000086061	ENST00000330899	protein_coding	DNAJA1		ILMN_1732810	ENSG00000115234	protein_coding	SNX17		ILMN_1779488	ENSG00000080298	protein_coding	RFX3
ENSG00000086065	ENST00000223500	protein_coding	CHMP5		ILMN_2358784	ENSG00000115239	protein_coding	ASB3		ILMN_2149053	ENSG00000080345	protein_coding	RIF1
ENSG00000086102	ENST00000318524	protein_coding	NFX1		ILMN_1806867	ENSG00000115241	protein_coding	PPM1G		ILMN_1746856	ENSG00000080371	protein_coding	RAB21
ENSG00000086189	ENST00000199320	protein_coding	DIMT1		ILMN_1781373	ENSG00000115267	protein_coding	IFIH1		ILMN_1791702	ENSG00000080503	protein_coding	SMARCA2
ENSG00000086232	ENST00000199389	protein_coding	EIF2AK1		ILMN_1800602	ENSG00000115271	protein_coding	GCA		ILMN_1800626	ENSG00000080546	protein_coding	SESN1
ENSG00000086288	ENST00000199447	protein_coding	NME8		ILMN_1696375	ENSG00000115282	protein_coding	TTC31		ILMN_1915188	ENSG00000080561	protein_coding	MID2
ENSG00000086300	ENST00000338523	protein_coding	SNX10		ILMN_1730611	ENSG00000115310	protein_coding	RTN4		ILMN_1796288	ENSG00000080573	protein_coding	COL5A3
ENSG00000086475	ENST00000327347	protein_coding	SEPHS1		ILMN_1660063	ENSG00000115350	protein_coding	POLE4		ILMN_1744806	ENSG00000080618	protein_coding	CPB2
ENSG00000086504	ENST00000199706	protein_coding	MRPL28		ILMN_1703697	ENSG00000115365	protein_coding	LANCL1		ILMN_2154157	ENSG00000080644	protein_coding	CHRNA3
ENSG00000086548	ENST00000199764	protein_coding	CEACAM6		ILMN_1801869	ENSG00000115368	protein_coding	WDR75		ILMN_1772677	ENSG00000080802	protein_coding	CNOT4
ENSG00000086589	ENST00000199814	protein_coding	RBM22		ILMN_1690105	ENSG00000115415	protein_coding	STAT1		ILMN_1796669	ENSG00000080815	protein_coding	PSEN1
ENSG00000086598	ENST00000262225	protein_coding	TMED2		ILMN_1766981	ENSG00000115446	protein_coding	UNC50		ILMN_1710326	ENSG00000080822	protein_coding	CLDND1
ENSG00000086619	ENST00000354619	protein_coding	ERO1B		ILMN_1751615	ENSG00000115520	protein_coding	COQ10B		ILMN_1745282	ENSG00000080823	protein_coding	MOK
ENSG00000086666	ENST00000261749	protein_coding	ZFAND6		ILMN_1708779	ENSG00000115523	protein_coding	GNLY		ILMN_2373515	ENSG00000080824	protein_coding	HSP90AA1
ENSG00000086712	ENST00000380122	protein_coding	TXLNG		ILMN_1706075	ENSG00000115524	protein_coding	SF3B1		ILMN_1782745	ENSG00000080839	protein_coding	RBL1
ENSG00000086730	ENST00000275635	protein_coding	LAT2		ILMN_1713496	ENSG00000115525	protein_coding	ST3GAL5		ILMN_1754842	ENSG00000080845	protein_coding	DLGAP4
ENSG00000086758	ENST00000262854	protein_coding	HUWE1		ILMN_1803775	ENSG00000115541	protein_coding	HSPE1		ILMN_1682463	ENSG00000080854	protein_coding	IGSF9B
ENSG00000086827	ENST00000200135	protein_coding	ZW10		ILMN_1676745	ENSG00000115568	protein_coding	ZNF142		ILMN_2045453	ENSG00000080910	protein_coding	CFHR2
ENSG00000087008	ENST00000413009	protein_coding	ACOX3		ILMN_1772131	ENSG00000115590	protein_coding	IL1R2		ILMN_1754531	ENSG00000081014	protein_coding	AP4E1
ENSG00000087053	ENST00000675896	protein_coding	MTMR2		ILMN_1721762	ENSG00000115607	protein_coding	IL18RAP		ILMN_1791097	ENSG00000081019	protein_coding	RSBN1
ENSG00000087074	ENST00000200453	protein_coding	PPP1R15A		ILMN_1795419	ENSG00000115649	protein_coding	CNPPD1		ILMN_1676470	ENSG00000081059	protein_coding	TCF7
ENSG00000087076	ENST00000263278	protein_coding	HSD17B14		ILMN_1808333	ENSG00000115685	protein_coding	PPP1R7		ILMN_1720303	ENSG00000081087	protein_coding	OSTM1
ENSG00000087077	ENST00000200457	protein_coding	TRIP6		ILMN_1667022	ENSG00000115687	protein_coding	PASK		ILMN_1813352	ENSG00000081138	protein_coding	CDH7
ENSG00000087086	ENST00000331825	protein_coding	FTL		ILMN_1668090	ENSG00000115694	protein_coding	STK25		ILMN_1679690	ENSG00000081148	protein_coding	IMPG2
ENSG00000087087	ENST00000611405	protein_coding	SRRT		ILMN_1793990	ENSG00000115738	protein_coding	ID2		ILMN_1807994	ENSG00000081154	protein_coding	PCNP
ENSG00000087088	ENST00000293288	protein_coding	BAX		ILMN_1764850	ENSG00000115756	protein_coding	HPCAL1		ILMN_1771689	ENSG00000081177	protein_coding	EXD2
ENSG00000087095	ENST00000407008	protein_coding	NLK		ILMN_1748591	ENSG00000115758	protein_coding	ODC1		ILMN_1800898	ENSG00000081181	protein_coding	ARG2
ENSG00000087111	ENST00000308360	protein_coding	PIGS		ILMN_1698323	ENSG00000115762	protein_coding	PLEKHB2		ILMN_1742544	ENSG00000081189	protein_coding	MEF2C
ENSG00000087152	ENST00000389384	protein_coding	ATXN7L3		ILMN_1748018	ENSG00000115806	protein_coding	GORASP2		ILMN_1653652	ENSG00000081237	protein_coding	PTPRC
ENSG00000087157	ENST00000262764	protein_coding	PGS1		ILMN_1744147	ENSG00000115816	protein_coding	CEBPZ		ILMN_1663454	ENSG00000081277	protein_coding	PKP1
ENSG00000087191	ENST00000310144	protein_coding	PSMC5		ILMN_1741727	ENSG00000115828	protein_coding	QPCT		ILMN_2408450	ENSG00000081307	protein_coding	UBA5
ENSG00000087206	ENST00000377227	protein_coding	UIMC1		ILMN_1739876	ENSG00000115839	protein_coding	RAB3GAP1		ILMN_1798543	ENSG00000081320	protein_coding	STK17B
ENSG00000087250	ENST00000200691	protein_coding	MT3		ILMN_1813836	ENSG00000115866	protein_coding	DARS1		ILMN_2379560	ENSG00000081377	protein_coding	CDC14B
ENSG00000087253	ENST00000262134	protein_coding	LPCAT2		ILMN_1778836	ENSG00000115875	protein_coding	SRSF7		ILMN_2146968	ENSG00000081386	protein_coding	ZNF510
ENSG00000087263	ENST00000566157	protein_coding	OGFOD1		ILMN_1746517	ENSG00000115919	protein_coding	KYNU		ILMN_1692896	ENSG00000081692	protein_coding	JMJD4
ENSG00000087266	ENST00000356331	protein_coding	SH3BP2		ILMN_1668417	ENSG00000115935	protein_coding	WIPF1		ILMN_1767892	ENSG00000081721	protein_coding	DUSP12
ENSG00000087269	ENST00000314262	protein_coding	NOP14		ILMN_1795762	ENSG00000115956	protein_coding	PLEK		ILMN_1698554	ENSG00000081760	protein_coding	AACS
ENSG00000087274	ENST00000355842	protein_coding	ADD1		ILMN_1688755	ENSG00000115977	protein_coding	AAK1		ILMN_1762990	ENSG00000081791	protein_coding	DELE1
ENSG00000087301	ENST00000281741	protein_coding	TXNDC16		ILMN_1781691	ENSG00000115993	protein_coding	TRAK2		ILMN_1681340	ENSG00000081870	protein_coding	IFT25
ENSG00000087302	ENST00000261700	protein_coding	RTRAF		ILMN_1661594	ENSG00000115998	protein_coding	C2orf42		ILMN_1814661	ENSG00000081913	protein_coding	PHLPP1
ENSG00000087338	ENST00000282570	protein_coding	GMCL1		ILMN_1670130	ENSG00000116017	protein_coding	ARID3A		ILMN_2408987	ENSG00000082014	protein_coding	SMARCD3
ENSG00000087365	ENST00000322535	protein_coding	SF3B2		ILMN_1790909	ENSG00000116044	protein_coding	NFE2L2		ILMN_2131392	ENSG00000082068	protein_coding	WDR70
ENSG00000087448	ENST00000381271	protein_coding	KLHL42		ILMN_1729051	ENSG00000116062	protein_coding	MSH6		ILMN_1796537	ENSG00000082074	protein_coding	FYB1
ENSG00000087460	ENST00000265620	protein_coding	GNAS		ILMN_1765696	ENSG00000116120	protein_coding	FARSB		ILMN_1701386	ENSG00000082146	protein_coding	STRADB
ENSG00000087470	ENST00000266481	protein_coding	DNM1L		ILMN_1811373	ENSG00000116199	protein_coding	FAM20B		ILMN_1666384	ENSG00000082153	protein_coding	BZW1
ENSG00000087494	ENST00000538310	protein_coding	PTHLH		ILMN_1792508	ENSG00000116209	protein_coding	TMEM59		ILMN_1675186	ENSG00000082212	protein_coding	ME2
ENSG00000087502	ENST00000360150	protein_coding	ERGIC2		ILMN_1711166	ENSG00000116213	protein_coding	WRAP73		ILMN_1796595	ENSG00000082213	protein_coding	C5orf22
ENSG00000087589	ENST00000360314	protein_coding	CASS4		ILMN_2041327	ENSG00000116221	protein_coding	MRPL37		ILMN_1722522	ENSG00000082258	protein_coding	CCNT2
ENSG00000087884	ENST00000304716	protein_coding	AAMDC		ILMN_2079386	ENSG00000116251	protein_coding	RPL22		ILMN_2225608	ENSG00000082269	protein_coding	FAM135A
ENSG00000087903	ENST00000303657	protein_coding	RFX2		ILMN_1764168	ENSG00000116266	protein_coding	STXBP3		ILMN_2109197	ENSG00000082397	protein_coding	EPB41L3
ENSG00000088035	ENST00000263440	protein_coding	ALG6		ILMN_1761560	ENSG00000116273	protein_coding	PHF13		ILMN_1761260	ENSG00000082438	protein_coding	COBLL1
ENSG00000088038	ENST00000471126	protein_coding	CNOT3		ILMN_1744713	ENSG00000116288	protein_coding	PARK7		ILMN_2336728	ENSG00000082458	protein_coding	DLG3
ENSG00000088053	ENST00000310373	protein_coding	GP6		ILMN_2175075	ENSG00000116350	protein_coding	SRSF4		ILMN_1730794	ENSG00000082497	protein_coding	SERTAD4
ENSG00000088179	ENST00000263708	protein_coding	PTPN4		ILMN_1672191	ENSG00000116459	protein_coding	ATP5PB		ILMN_1740493	ENSG00000082512	protein_coding	TRAF5
ENSG00000088205	ENST00000263239	protein_coding	DDX18		ILMN_1727458	ENSG00000116478	protein_coding	HDAC1		ILMN_1748819	ENSG00000082515	protein_coding	MRPL22
ENSG00000088247	ENST00000398148	protein_coding	KHSRP		ILMN_1682081	ENSG00000116514	protein_coding	RNF19B		ILMN_1663383	ENSG00000082516	protein_coding	GEMIN5
ENSG00000088256	ENST00000591301	protein_coding	GNA11		ILMN_1793712	ENSG00000116521	protein_coding	SCAMP3		ILMN_1739450	ENSG00000082641	protein_coding	NFE2L1
ENSG00000088280	ENST00000437606	protein_coding	ASAP3		ILMN_1703477	ENSG00000116584	protein_coding	ARHGEF2		ILMN_1779376	ENSG00000082701	protein_coding	GSK3B
ENSG00000088298	ENST00000374491	protein_coding	EDEM2		ILMN_1756352	ENSG00000116586	protein_coding	LAMTOR2		ILMN_1668374	ENSG00000082781	protein_coding	ITGB5
ENSG00000088320	ENST00000201979	protein_coding	REM1		ILMN_1763228	ENSG00000116604	protein_coding	MEF2D		ILMN_1852384	ENSG00000082805	protein_coding	ERC1
ENSG00000088356	ENST00000202017	protein_coding	PDRG1		ILMN_1669550	ENSG00000116670	protein_coding	MAD2L2		ILMN_1725121	ENSG00000082898	protein_coding	XPO1
ENSG00000088387	ENST00000400228	protein_coding	DOCK9		ILMN_1717877	ENSG00000116679	protein_coding	IVNS1ABP		ILMN_2339748	ENSG00000082996	protein_coding	RNF13
ENSG00000088448	ENST00000310847	protein_coding	ANKRD10		ILMN_1803483	ENSG00000116685	protein_coding	KIAA2013		ILMN_1815938	ENSG00000083067	protein_coding	TRPM3
ENSG00000088451	ENST00000261296	protein_coding	TGDS		ILMN_1651385	ENSG00000116688	protein_coding	MFN2		ILMN_1723793	ENSG00000083093	protein_coding	PALB2
ENSG00000088543	ENST00000357203	protein_coding	C3orf18		ILMN_1706553	ENSG00000116698	protein_coding	SMG7		ILMN_1703132	ENSG00000083099	protein_coding	LYRM2
ENSG00000088682	ENST00000262507	protein_coding	COQ9		ILMN_1796642	ENSG00000116701	protein_coding	NCF2		ILMN_1764166	ENSG00000083123	protein_coding	BCKDHB
ENSG00000088726	ENST00000435218	protein_coding	TMEM40		ILMN_2283325	ENSG00000116729	protein_coding	WLS		ILMN_2095840	ENSG00000083168	protein_coding	KAT6A
ENSG00000088808	ENST00000202556	protein_coding	PPP1R13B		ILMN_2197365	ENSG00000116741	protein_coding	RGS2		ILMN_1779677	ENSG00000083223	protein_coding	TUT7
ENSG00000088812	ENST00000446916	protein_coding	ATRN		ILMN_2311518	ENSG00000116747	protein_coding	RO60		ILMN_1715482	ENSG00000083290	protein_coding	ULK2
ENSG00000088826	ENST00000278795	protein_coding	SMOX		ILMN_1683980	ENSG00000116786	protein_coding	PLEKHM2		ILMN_1786347	ENSG00000083312	protein_coding	TNPO1
ENSG00000088827	ENST00000344754	protein_coding	SIGLEC1		ILMN_1785268	ENSG00000116815	protein_coding	CD58		ILMN_1684391	ENSG00000083444	protein_coding	PLOD1
ENSG00000088832	ENST00000381719	protein_coding	FKBP1A		ILMN_1695025	ENSG00000116824	protein_coding	CD2		ILMN_1683927	ENSG00000083457	protein_coding	ITGAE
ENSG00000088833	ENST00000216879	protein_coding	NSFL1C		ILMN_2163819	ENSG00000116852	protein_coding	KIF21B		ILMN_1799796	ENSG00000083520	protein_coding	DIS3
ENSG00000088854	ENST00000252032	protein_coding	DNAAF9		ILMN_1777906	ENSG00000116871	protein_coding	MAP7D1		ILMN_1758111	ENSG00000083535	protein_coding	PIBF1
ENSG00000088888	ENST00000416600	protein_coding	MAVS		ILMN_1680703	ENSG00000116898	protein_coding	MRPS15		ILMN_1745811	ENSG00000083544	protein_coding	TDRD3
ENSG00000088899	ENST00000329152	protein_coding	LZTS3		ILMN_1699859	ENSG00000116906	protein_coding	GNPAT		ILMN_2166686	ENSG00000083635	protein_coding	NUFIP1
ENSG00000088930	ENST00000377191	protein_coding	XRN2		ILMN_1713668	ENSG00000116918	protein_coding	TSNAX		ILMN_1675695	ENSG00000083642	protein_coding	PDS5B
ENSG00000088970	ENST00000619189	protein_coding	KIZ		ILMN_1732923	ENSG00000116991	protein_coding	SIPA1L2		ILMN_1813544	ENSG00000083720	protein_coding	OXCT1
ENSG00000088986	ENST00000242577	protein_coding	DYNLL1		ILMN_2053679	ENSG00000117054	protein_coding	ACADM		ILMN_1741219	ENSG00000083750	protein_coding	RRAGB
ENSG00000088992	ENST00000335209	protein_coding	TESC		ILMN_2061043	ENSG00000117091	protein_coding	CD48		ILMN_1775508	ENSG00000083799	protein_coding	CYLD
ENSG00000089006	ENST00000377759	protein_coding	SNX5		ILMN_1667257	ENSG00000117118	protein_coding	SDHB		ILMN_1725366	ENSG00000083807	protein_coding	SLC27A5
ENSG00000089012	ENST00000303415	protein_coding	SIRPG		ILMN_2144574	ENSG00000117151	protein_coding	CTBS		ILMN_1745784	ENSG00000083812	protein_coding	ZNF324
ENSG00000089022	ENST00000549875	protein_coding	MAPKAPK5		ILMN_2164081	ENSG00000117153	protein_coding	KLHL12		ILMN_1713454	ENSG00000083814	protein_coding	ZNF671
ENSG00000089041	ENST00000328963	protein_coding	P2RX7		ILMN_2233050	ENSG00000117215	protein_coding	PLA2G2D		ILMN_1767811	ENSG00000083817	protein_coding	ZNF416
ENSG00000089053	ENST00000261819	protein_coding	ANAPC5		ILMN_1696532	ENSG00000117222	protein_coding	RBBP5		ILMN_1666727	ENSG00000083828	protein_coding	ZNF586
ENSG00000089060	ENST00000552014	protein_coding	SLC8B1		ILMN_1701114	ENSG00000117228	protein_coding	GBP1		ILMN_1743767	ENSG00000083838	protein_coding	ZNF446
ENSG00000089063	ENST00000202834	protein_coding	TMEM230		ILMN_1813685	ENSG00000117280	protein_coding	RAB29		ILMN_1795435	ENSG00000083844	protein_coding	ZNF264
ENSG00000089094	ENST00000377071	protein_coding	KDM2B		ILMN_1732296	ENSG00000117318	protein_coding	ID3		ILMN_1707810	ENSG00000083845	protein_coding	RPS5
ENSG00000089127	ENST00000202917	protein_coding	OAS1		ILMN_2307740	ENSG00000117335	protein_coding	CD46		ILMN_1707506	ENSG00000083896	protein_coding	YTHDC1
ENSG00000089154	ENST00000300648	protein_coding	GCN1		ILMN_1715392	ENSG00000117360	protein_coding	PRPF3		ILMN_1741176	ENSG00000083937	protein_coding	CHMP2B
ENSG00000089159	ENST00000228307	protein_coding	PXN		ILMN_1658472	ENSG00000117362	protein_coding	APH1A		ILMN_2081682	ENSG00000084070	protein_coding	SMAP2
ENSG00000089169	ENST00000389385	protein_coding	RPH3A		ILMN_1768127	ENSG00000117395	protein_coding	EBNA1BP2		ILMN_2348503	ENSG00000084072	protein_coding	PPIE
ENSG00000089195	ENST00000203001	protein_coding	TRMT6		ILMN_1721391	ENSG00000117410	protein_coding	ATP6V0B		ILMN_1656413	ENSG00000084073	protein_coding	ZMPSTE24
ENSG00000089220	ENST00000261313	protein_coding	PEBP1		ILMN_1728047	ENSG00000117448	protein_coding	AKR1A1		ILMN_1740819	ENSG00000084090	protein_coding	STARD7
ENSG00000089234	ENST00000327551	protein_coding	BRAP		ILMN_2366391	ENSG00000117450	protein_coding	PRDX1		ILMN_1665066	ENSG00000084092	protein_coding	NOA1
ENSG00000089248	ENST00000261735	protein_coding	ERP29		ILMN_2106656	ENSG00000117475	protein_coding	BLZF1		ILMN_2074748	ENSG00000084110	protein_coding	HAL
ENSG00000089280	ENST00000254108	protein_coding	FUS		ILMN_1803279	ENSG00000117500	protein_coding	TMED5		ILMN_1727671	ENSG00000084112	protein_coding	SSH1
ENSG00000089289	ENST00000342206	protein_coding	IGBP1		ILMN_1743137	ENSG00000117523	protein_coding	PRRC2C		ILMN_1679809	ENSG00000084207	protein_coding	GSTP1
ENSG00000089327	ENST00000342879	protein_coding	FXYD5		ILMN_1803180	ENSG00000117592	protein_coding	PRDX6		ILMN_1710482	ENSG00000084234	protein_coding	APLP2
ENSG00000089335	ENST00000423823	protein_coding	ZNF302		ILMN_1660186	ENSG00000117614	protein_coding	SYF2		ILMN_1668619	ENSG00000084444	protein_coding	FAM234B
ENSG00000089351	ENST00000598362	protein_coding	GRAMD1A		ILMN_1760556	ENSG00000117616	protein_coding	RSRP1		ILMN_1680016	ENSG00000084453	protein_coding	SLCO1A2
ENSG00000089486	ENST00000399599	protein_coding	CDIP1		ILMN_1682095	ENSG00000117625	protein_coding	RCOR3		ILMN_1766435	ENSG00000084463	protein_coding	WBP11
ENSG00000089505	ENST00000332695	protein_coding	CMTM1		ILMN_1715173	ENSG00000117676	protein_coding	RPS6KA1		ILMN_1671291	ENSG00000084623	protein_coding	EIF3I
ENSG00000089597	ENST00000346178	protein_coding	GANAB		ILMN_2142554	ENSG00000117691	protein_coding	NENF		ILMN_1737084	ENSG00000084652	protein_coding	TXLNA
ENSG00000089639	ENST00000203556	protein_coding	GMIP		ILMN_1739210	ENSG00000117697	protein_coding	NSL1		ILMN_1664024	ENSG00000084674	protein_coding	APOB
ENSG00000089682	ENST00000372479	protein_coding	RBM41		ILMN_1797341	ENSG00000117713	protein_coding	ARID1A		ILMN_1669033	ENSG00000084676	protein_coding	NCOA1
ENSG00000089685	ENST00000587746	protein_coding	BIRC5		ILMN_1753582	ENSG00000117748	protein_coding	RPA2		ILMN_2308689	ENSG00000084693	protein_coding	AGBL5
ENSG00000089692	ENST00000541049	protein_coding	LAG3		ILMN_2313851	ENSG00000117859	protein_coding	OSBPL9		ILMN_1664622	ENSG00000084710	protein_coding	EFR3B
ENSG00000089693	ENST00000203630	protein_coding	MLF2		ILMN_2057573	ENSG00000117868	protein_coding	ESYT2		ILMN_1797277	ENSG00000084731	protein_coding	KIF3C
ENSG00000089737	ENST00000621632	protein_coding	DDX24		ILMN_1674038	ENSG00000117984	protein_coding	CTSD		ILMN_1793433	ENSG00000084733	protein_coding	RAB10
ENSG00000089775	ENST00000608382	protein_coding	ZBTB25		ILMN_1746516	ENSG00000118181	protein_coding	RPS25		ILMN_1815530	ENSG00000084734	protein_coding	GCKR
ENSG00000089818	ENST00000339754	protein_coding	NECAP1		ILMN_1748077	ENSG00000118197	protein_coding	DDX59		ILMN_1712751	ENSG00000084754	protein_coding	HADHA
ENSG00000089820	ENST00000350060	protein_coding	ARHGAP4		ILMN_1703471	ENSG00000118217	protein_coding	ATF6		ILMN_1734290	ENSG00000084764	protein_coding	MAPRE3
ENSG00000089876	ENST00000284690	protein_coding	DHX32		ILMN_1841334	ENSG00000118260	protein_coding	CREB1		ILMN_1724789	ENSG00000085063	protein_coding	CD59
ENSG00000089902	ENST00000262241	protein_coding	RCOR1		ILMN_1804419	ENSG00000118308	protein_coding	IRAG2		ILMN_2392274	ENSG00000085117	protein_coding	CD82
ENSG00000089916	ENST00000261530	protein_coding	GPATCH2L		ILMN_1798164	ENSG00000118482	protein_coding	PHF3		ILMN_1767015	ENSG00000085185	protein_coding	BCORL1
ENSG00000090013	ENST00000263368	protein_coding	BLVRB		ILMN_2115434	ENSG00000118508	protein_coding	RAB32		ILMN_1666885	ENSG00000085224	protein_coding	ATRX
ENSG00000090020	ENST00000263980	protein_coding	SLC9A1		ILMN_1702487	ENSG00000118515	protein_coding	SGK1		ILMN_1668063	ENSG00000085265	protein_coding	FCN1
ENSG00000090054	ENST00000262554	protein_coding	SPTLC1		ILMN_2378100	ENSG00000118564	protein_coding	FBXL5		ILMN_1672287	ENSG00000085274	protein_coding	MYNN
ENSG00000090060	ENST00000216277	protein_coding	PAPOLA		ILMN_1749821	ENSG00000118579	protein_coding	MED28		ILMN_1728907	ENSG00000085365	protein_coding	SCAMP1
ENSG00000090061	ENST00000555049	protein_coding	CCNK		ILMN_2158164	ENSG00000118620	protein_coding	ZNF430		ILMN_1751887	ENSG00000085377	protein_coding	PREP
ENSG00000090097	ENST00000322099	protein_coding	PCBP4		ILMN_2190084	ENSG00000118640	protein_coding	VAMP8		ILMN_1740217	ENSG00000085382	protein_coding	HACE1
ENSG00000090238	ENST00000398838	protein_coding	YPEL3		ILMN_1654016	ENSG00000118680	protein_coding	MYL12B		ILMN_2381138	ENSG00000085415	protein_coding	SEH1L
ENSG00000090263	ENST00000393008	protein_coding	MRPS33		ILMN_1681703	ENSG00000118689	protein_coding	FOXO3		ILMN_1741869	ENSG00000085433	protein_coding	WDR47
ENSG00000090266	ENST00000247866	protein_coding	NDUFB2		ILMN_1691942	ENSG00000118816	protein_coding	CCNI		ILMN_1676448	ENSG00000085449	protein_coding	WDFY1
ENSG00000090273	ENST00000321265	protein_coding	NUDC		ILMN_1789751	ENSG00000118855	protein_coding	MFSD1		ILMN_1734542	ENSG00000085465	protein_coding	OVGP1
ENSG00000090316	ENST00000303400	protein_coding	MAEA		ILMN_2399503	ENSG00000118900	protein_coding	UBN1		ILMN_1752639	ENSG00000085491	protein_coding	SLC25A24
ENSG00000090339	ENST00000264832	protein_coding	ICAM1		ILMN_1797375	ENSG00000118922	protein_coding	KLF12		ILMN_1678087	ENSG00000085511	protein_coding	MAP3K4
ENSG00000090372	ENST00000263280	protein_coding	STRN4		ILMN_1738237	ENSG00000118960	protein_coding	HS1BP3		ILMN_2362858	ENSG00000085514	protein_coding	PILRA
ENSG00000090376	ENST00000261233	protein_coding	IRAK3		ILMN_1667081	ENSG00000118971	protein_coding	CCND2		ILMN_1693941	ENSG00000085552	protein_coding	IGSF9
ENSG00000090382	ENST00000261267	protein_coding	LYZ		ILMN_2119945	ENSG00000119013	protein_coding	NDUFB3		ILMN_1812070	ENSG00000085563	protein_coding	ABCB1
ENSG00000090432	ENST00000264198	protein_coding	MUL1		ILMN_1778523	ENSG00000119138	protein_coding	KLF9		ILMN_1758337	ENSG00000085644	protein_coding	ZNF213
ENSG00000090447	ENST00000204517	protein_coding	TFAP4		ILMN_1690099	ENSG00000119185	protein_coding	ITGB1BP1		ILMN_1701731	ENSG00000085662	protein_coding	AKR1B1
ENSG00000090470	ENST00000204549	protein_coding	PDCD7		ILMN_1731107	ENSG00000119242	protein_coding	CCDC92		ILMN_1773576	ENSG00000085719	protein_coding	CPNE3
ENSG00000090487	ENST00000204566	protein_coding	SPG21		ILMN_1768197	ENSG00000119314	protein_coding	PTBP3		ILMN_1765401	ENSG00000085721	protein_coding	RRN3
ENSG00000090581	ENST00000204679	protein_coding	GNPTG		ILMN_1804863	ENSG00000119321	protein_coding	FKBP15		ILMN_2393712	ENSG00000085733	protein_coding	CTTN
ENSG00000090612	ENST00000228289	protein_coding	ZNF268		ILMN_1742238	ENSG00000119335	protein_coding	SET		ILMN_1765520	ENSG00000085760	protein_coding	MTIF2
ENSG00000090615	ENST00000450791	protein_coding	GOLGA3		ILMN_1729123	ENSG00000119383	protein_coding	PTPA		ILMN_1705871	ENSG00000085788	protein_coding	DDHD2
ENSG00000090621	ENST00000372856	protein_coding	PABPC4		ILMN_1754912	ENSG00000119392	protein_coding	GLE1		ILMN_1665357	ENSG00000085832	protein_coding	EPS15
ENSG00000090659	ENST00000394161	protein_coding	CD209		ILMN_1758778	ENSG00000119397	protein_coding	CNTRL		ILMN_1727459	ENSG00000085840	protein_coding	ORC1
ENSG00000090661	ENST00000251363	protein_coding	CERS4		ILMN_1664921	ENSG00000119414	protein_coding	PPP6C		ILMN_2365881	ENSG00000085978	protein_coding	ATG16L1
ENSG00000090674	ENST00000264079	protein_coding	MCOLN1		ILMN_1759729	ENSG00000119421	protein_coding	NDUFA8		ILMN_1757536	ENSG00000085982	protein_coding	USP40
ENSG00000090686	ENST00000308271	protein_coding	USP48		ILMN_2323172	ENSG00000119535	protein_coding	CSF3R		ILMN_1693664	ENSG00000085998	protein_coding	POMGNT1
ENSG00000090857	ENST00000288050	protein_coding	PDPR		ILMN_2154052	ENSG00000119537	protein_coding	KDSR		ILMN_1690922	ENSG00000086015	protein_coding	MAST2
ENSG00000090861	ENST00000261772	protein_coding	AARS1		ILMN_1792587	ENSG00000119541	protein_coding	VPS4B		ILMN_1672496	ENSG00000086061	protein_coding	DNAJA1
ENSG00000090863	ENST00000205061	protein_coding	GLG1		ILMN_1716678	ENSG00000119655	protein_coding	NPC2		ILMN_1732534	ENSG00000086065	protein_coding	CHMP5
ENSG00000090905	ENST00000450465	protein_coding	TNRC6A		ILMN_1804396	ENSG00000119669	protein_coding	IRF2BPL		ILMN_1804610	ENSG00000086102	protein_coding	NFX1
ENSG00000090924	ENST00000594161	protein_coding	PLEKHG2		ILMN_1768117	ENSG00000119707	protein_coding	RBM25		ILMN_1786381	ENSG00000086159	protein_coding	AQP6
ENSG00000090989	ENST00000381295	protein_coding	EXOC1		ILMN_1713380	ENSG00000119718	protein_coding	EIF2B2		ILMN_1684746	ENSG00000086200	protein_coding	IPO11
ENSG00000091009	ENST00000265271	protein_coding	RBM27		ILMN_1740165	ENSG00000119720	protein_coding	NRDE2		ILMN_1735115	ENSG00000086205	protein_coding	FOLH1
ENSG00000091039	ENST00000261183	protein_coding	OSBPL8		ILMN_1783985	ENSG00000119723	protein_coding	COQ6		ILMN_2156267	ENSG00000086232	protein_coding	EIF2AK1
ENSG00000091073	ENST00000324432	protein_coding	DTX2		ILMN_1810559	ENSG00000119729	protein_coding	RHOQ		ILMN_1691334	ENSG00000086288	protein_coding	NME8
ENSG00000091106	ENST00000342905	protein_coding	NLRC4		ILMN_1711069	ENSG00000119801	protein_coding	YPEL5		ILMN_1675797	ENSG00000086289	protein_coding	EPDR1
ENSG00000091140	ENST00000205402	protein_coding	DLD		ILMN_1782444	ENSG00000119820	protein_coding	YIPF4		ILMN_2170949	ENSG00000086300	protein_coding	SNX10
ENSG00000091157	ENST00000254442	protein_coding	WDR7		ILMN_2402766	ENSG00000119844	protein_coding	AFTPH		ILMN_2176768	ENSG00000086475	protein_coding	SEPHS1
ENSG00000091164	ENST00000217515	protein_coding	TXNL1		ILMN_1752899	ENSG00000119866	protein_coding	BCL11A		ILMN_1694950	ENSG00000086504	protein_coding	MRPL28
ENSG00000091181	ENST00000311981	protein_coding	IL5RA		ILMN_1701789	ENSG00000119917	protein_coding	IFIT3		ILMN_1714945	ENSG00000086544	protein_coding	ITPKC
ENSG00000091317	ENST00000205636	protein_coding	CMTM6		ILMN_1739428	ENSG00000119922	protein_coding	IFIT2		ILMN_1712522	ENSG00000086548	protein_coding	CEACAM6
ENSG00000091409	ENST00000264107	protein_coding	ITGA6		ILMN_1765044	ENSG00000119929	protein_coding	CUTC		ILMN_1760256	ENSG00000086589	protein_coding	RBM22
ENSG00000091436	ENST00000338983	protein_coding	MAP3K20		ILMN_1691760	ENSG00000119979	protein_coding	DENND10		ILMN_1654939	ENSG00000086598	protein_coding	TMED2
ENSG00000091483	ENST00000366560	protein_coding	FH		ILMN_1792110	ENSG00000120029	protein_coding	ARMH3		ILMN_1775211	ENSG00000086619	protein_coding	ERO1B
ENSG00000091490	ENST00000264868	protein_coding	SEL1L3		ILMN_1758906	ENSG00000120063	protein_coding	GNA13		ILMN_1778803	ENSG00000086666	protein_coding	ZFAND6
ENSG00000091527	ENST00000264993	protein_coding	CDV3		ILMN_1678235	ENSG00000120071	protein_coding	KANSL1		ILMN_1882000	ENSG00000086712	protein_coding	TXLNG
ENSG00000091542	ENST00000541285	protein_coding	ALKBH5		ILMN_1781285	ENSG00000120129	protein_coding	DUSP1		ILMN_1652017	ENSG00000086717	protein_coding	PPEF1
ENSG00000091592	ENST00000269280	protein_coding	NLRP1		ILMN_1661432	ENSG00000120253	protein_coding	NUP43		ILMN_1803560	ENSG00000086730	protein_coding	LAT2
ENSG00000091640	ENST00000206020	protein_coding	SPAG7		ILMN_1671621	ENSG00000120265	protein_coding	PCMT1		ILMN_1790987	ENSG00000086758	protein_coding	HUWE1
ENSG00000091656	ENST00000522409	protein_coding	ZFHX4		ILMN_1761566	ENSG00000120306	protein_coding	CYSTM1		ILMN_1712556	ENSG00000086827	protein_coding	ZW10
ENSG00000091732	ENST00000358303	protein_coding	ZC3HC1		ILMN_1812618	ENSG00000120318	protein_coding	ARAP3		ILMN_1659952	ENSG00000087053	protein_coding	MTMR2
ENSG00000091947	ENST00000206380	protein_coding	TMEM101		ILMN_1708672	ENSG00000120437	protein_coding	ACAT2		ILMN_1659936	ENSG00000087074	protein_coding	PPP1R15A
ENSG00000091972	ENST00000315711	protein_coding	CD200		ILMN_2166865	ENSG00000120533	protein_coding	ENY2		ILMN_1809483	ENSG00000087076	protein_coding	HSD17B14
ENSG00000091986	ENST00000461431	protein_coding	CCDC80		ILMN_1753312	ENSG00000120594	protein_coding	PLXDC2		ILMN_1713990	ENSG00000087077	protein_coding	TRIP6
ENSG00000092010	ENST00000206451	protein_coding	PSME1		ILMN_1653367	ENSG00000120656	protein_coding	TAF12		ILMN_1814823	ENSG00000087086	protein_coding	FTL
ENSG00000092020	ENST00000261475	protein_coding	PPP2R3C		ILMN_1795128	ENSG00000120685	protein_coding	PROSER1		ILMN_2358202	ENSG00000087087	protein_coding	SRRT
ENSG00000092067	ENST00000206513	protein_coding	CEBPE		ILMN_1664010	ENSG00000120690	protein_coding	ELF1		ILMN_2321064	ENSG00000087088	protein_coding	BAX
ENSG00000092068	ENST00000469263	protein_coding	SLC7A8		ILMN_1712888	ENSG00000120694	protein_coding	HSPH1		ILMN_1772814	ENSG00000087095	protein_coding	NLK
ENSG00000092094	ENST00000206542	protein_coding	OSGEP		ILMN_2222992	ENSG00000120705	protein_coding	ETF1		ILMN_1691291	ENSG00000087111	protein_coding	PIGS
ENSG00000092108	ENST00000458591	protein_coding	SCFD1		ILMN_1663866	ENSG00000120708	protein_coding	TGFBI		ILMN_1811765	ENSG00000087116	protein_coding	ADAMTS2
ENSG00000092140	ENST00000206595	protein_coding	G2E3		ILMN_1706539	ENSG00000120733	protein_coding	KDM3B		ILMN_1862018	ENSG00000087152	protein_coding	ATXN7L3
ENSG00000092148	ENST00000553957	protein_coding	HECTD1		ILMN_1715569	ENSG00000120860	protein_coding	WASHC3		ILMN_2075051	ENSG00000087157	protein_coding	PGS1
ENSG00000092199	ENST00000430246	protein_coding	HNRNPC		ILMN_1812915	ENSG00000120889	protein_coding	TNFRSF10B		ILMN_1780189	ENSG00000087191	protein_coding	PSMC5
ENSG00000092200	ENST00000382933	protein_coding	RPGRIP1		ILMN_2330966	ENSG00000120899	protein_coding	PTK2B		ILMN_1691188	ENSG00000087206	protein_coding	UIMC1
ENSG00000092201	ENST00000216297	protein_coding	SUPT16H		ILMN_1690546	ENSG00000120910	protein_coding	PPP3CC		ILMN_2098013	ENSG00000087237	protein_coding	CETP
ENSG00000092203	ENST00000448790	protein_coding	TOX4		ILMN_1736002	ENSG00000121022	protein_coding	COPS5		ILMN_1762106	ENSG00000087245	protein_coding	MMP2
ENSG00000092208	ENST00000527381	protein_coding	GEMIN2		ILMN_1813625	ENSG00000121060	protein_coding	TRIM25		ILMN_1796335	ENSG00000087253	protein_coding	LPCAT2
ENSG00000092330	ENST00000267415	protein_coding	TINF2		ILMN_1767470	ENSG00000121064	protein_coding	SCPEP1		ILMN_1730546	ENSG00000087258	protein_coding	GNAO1
ENSG00000092439	ENST00000560638	protein_coding	TRPM7		ILMN_2397024	ENSG00000121067	protein_coding	SPOP		ILMN_1677953	ENSG00000087263	protein_coding	OGFOD1
ENSG00000092445	ENST00000568343	protein_coding	TYRO3		ILMN_1727840	ENSG00000121073	protein_coding	SLC35B1		ILMN_1801914	ENSG00000087266	protein_coding	SH3BP2
ENSG00000092531	ENST00000249647	protein_coding	SNAP23		ILMN_1668469	ENSG00000121210	protein_coding	TMEM131L		ILMN_1750052	ENSG00000087269	protein_coding	NOP14
ENSG00000092621	ENST00000641811	protein_coding	PHGDH		ILMN_1710571	ENSG00000121274	protein_coding	TENT4B		ILMN_1759252	ENSG00000087274	protein_coding	ADD1
ENSG00000092758	ENST00000649368	protein_coding	COL9A3		ILMN_1671568	ENSG00000121310	protein_coding	ECHDC2		ILMN_1723211	ENSG00000087299	protein_coding	L2HGDH
ENSG00000092820	ENST00000337147	protein_coding	EZR		ILMN_1707286	ENSG00000121316	protein_coding	PLBD1		ILMN_1709740	ENSG00000087301	protein_coding	TXNDC16
ENSG00000092841	ENST00000547649	protein_coding	MYL6		ILMN_2227495	ENSG00000121406	protein_coding	ZNF549		ILMN_1696708	ENSG00000087302	protein_coding	RTRAF
ENSG00000092847	ENST00000373204	protein_coding	AGO1		ILMN_1654946	ENSG00000121413	protein_coding	ZSCAN18		ILMN_2194627	ENSG00000087338	protein_coding	GMCL1
ENSG00000092871	ENST00000394597	protein_coding	RFFL		ILMN_1745655	ENSG00000121680	protein_coding	PEX16		ILMN_1775939	ENSG00000087365	protein_coding	SF3B2
ENSG00000092929	ENST00000207549	protein_coding	UNC13D		ILMN_1803941	ENSG00000121749	protein_coding	TBC1D15		ILMN_1727134	ENSG00000087448	protein_coding	KLHL42
ENSG00000092931	ENST00000336509	protein_coding	MFSD11		ILMN_1761844	ENSG00000121766	protein_coding	ZCCHC17		ILMN_1769191	ENSG00000087460	protein_coding	GNAS
ENSG00000092964	ENST00000311151	protein_coding	DPYSL2		ILMN_2076640	ENSG00000121774	protein_coding	KHDRBS1		ILMN_2286800	ENSG00000087470	protein_coding	DNM1L
ENSG00000093000	ENST00000347635	protein_coding	NUP50		ILMN_2212714	ENSG00000121775	protein_coding	TMEM39B		ILMN_1785699	ENSG00000087494	protein_coding	PTHLH
ENSG00000093010	ENST00000361682	protein_coding	COMT		ILMN_1769895	ENSG00000121807	protein_coding	CCR2		ILMN_1799424	ENSG00000087495	protein_coding	PHACTR3
ENSG00000093072	ENST00000262607	protein_coding	ADA2		ILMN_1760667	ENSG00000121851	protein_coding	POLR3GL		ILMN_1680955	ENSG00000087586	protein_coding	AURKA
ENSG00000093134	ENST00000696135	transcribed_unitary_pseudogene	VNN3P		ILMN_1801307	ENSG00000121858	protein_coding	TNFSF10		ILMN_1678061	ENSG00000087589	protein_coding	CASS4
ENSG00000093144	ENST00000454859	protein_coding	ECHDC1		ILMN_2320888	ENSG00000121966	protein_coding	CXCR4		ILMN_2383383	ENSG00000087842	protein_coding	PIR
ENSG00000093167	ENST00000336686	protein_coding	LRRFIP2		ILMN_1718271	ENSG00000122033	protein_coding	MTIF3		ILMN_2396287	ENSG00000087903	protein_coding	RFX2
ENSG00000093183	ENST00000273156	protein_coding	SEC22C		ILMN_1658464	ENSG00000122034	protein_coding	GTF3A		ILMN_1763520	ENSG00000088002	protein_coding	SULT2B1
ENSG00000094631	ENST00000334136	protein_coding	HDAC6		ILMN_1810729	ENSG00000122042	protein_coding	UBL3		ILMN_1771411	ENSG00000088035	protein_coding	ALG6
ENSG00000094841	ENST00000373383	protein_coding	UPRT		ILMN_1697554	ENSG00000122122	protein_coding	SASH3		ILMN_2207393	ENSG00000088038	protein_coding	CNOT3
ENSG00000094880	ENST00000394886	protein_coding	CDC23		ILMN_1769782	ENSG00000122188	protein_coding	LAX1		ILMN_1732269	ENSG00000088053	protein_coding	GP6
ENSG00000094914	ENST00000209873	protein_coding	AAAS		ILMN_1749405	ENSG00000122203	protein_coding	KIAA1191		ILMN_1793549	ENSG00000088179	protein_coding	PTPN4
ENSG00000094916	ENST00000209875	protein_coding	CBX5		ILMN_1811615	ENSG00000122218	protein_coding	COPA		ILMN_1756220	ENSG00000088205	protein_coding	DDX18
ENSG00000094975	ENST00000263688	protein_coding	SUCO		ILMN_2309446	ENSG00000122257	protein_coding	RBBP6		ILMN_1673936	ENSG00000088247	protein_coding	KHSRP
ENSG00000095002	ENST00000233146	protein_coding	MSH2		ILMN_1693227	ENSG00000122299	protein_coding	ZC3H7A		ILMN_1903565	ENSG00000088256	protein_coding	GNA11
ENSG00000095015	ENST00000399503	protein_coding	MAP3K1		ILMN_1685170	ENSG00000122359	protein_coding	ANXA11		ILMN_1685441	ENSG00000088280	protein_coding	ASAP3
ENSG00000095059	ENST00000600864	protein_coding	DHPS		ILMN_2118472	ENSG00000122378	protein_coding	PRXL2A		ILMN_1711909	ENSG00000088298	protein_coding	EDEM2
ENSG00000095066	ENST00000589915	protein_coding	HOOK2		ILMN_2087080	ENSG00000122406	protein_coding	RPL5		ILMN_1794692	ENSG00000088305	protein_coding	DNMT3B
ENSG00000095139	ENST00000264028	protein_coding	ARCN1		ILMN_1798620	ENSG00000122490	protein_coding	SLC66A2		ILMN_1796949	ENSG00000088325	protein_coding	TPX2
ENSG00000095261	ENST00000210313	protein_coding	PSMD5		ILMN_1785158	ENSG00000122557	protein_coding	HERPUD2		ILMN_1731720	ENSG00000088356	protein_coding	PDRG1
ENSG00000095303	ENST00000223423	protein_coding	PTGS1		ILMN_1886493	ENSG00000122566	protein_coding	HNRNPA2B1		ILMN_1684534	ENSG00000088367	protein_coding	EPB41L1
ENSG00000095319	ENST00000372577	protein_coding	NUP188		ILMN_2352121	ENSG00000122643	protein_coding	NT5C3A		ILMN_1773413	ENSG00000088387	protein_coding	DOCK9
ENSG00000095321	ENST00000318080	protein_coding	CRAT		ILMN_1652631	ENSG00000122694	protein_coding	GLIPR2		ILMN_2115218	ENSG00000088448	protein_coding	ANKRD10
ENSG00000095370	ENST00000314830	protein_coding	SH2D3C		ILMN_1695420	ENSG00000122705	protein_coding	CLTA		ILMN_1685567	ENSG00000088451	protein_coding	TGDS
ENSG00000095380	ENST00000210444	protein_coding	NANS		ILMN_2157277	ENSG00000122787	protein_coding	AKR1D1		ILMN_1728581	ENSG00000088543	protein_coding	C3orf18
ENSG00000095383	ENST00000375063	protein_coding	TBC1D2		ILMN_1760347	ENSG00000122862	protein_coding	SRGN		ILMN_1756898	ENSG00000088682	protein_coding	COQ9
ENSG00000095485	ENST00000354105	protein_coding	CWF19L1		ILMN_2122952	ENSG00000122873	protein_coding	CISD1		ILMN_2149292	ENSG00000088726	protein_coding	TMEM40
ENSG00000095564	ENST00000265990	protein_coding	BTAF1		ILMN_2344850	ENSG00000122958	protein_coding	VPS26A		ILMN_1748831	ENSG00000088808	protein_coding	PPP1R13B
ENSG00000095574	ENST00000368886	protein_coding	IKZF5		ILMN_1815168	ENSG00000122986	protein_coding	HVCN1		ILMN_1772124	ENSG00000088812	protein_coding	ATRN
ENSG00000095585	ENST00000224337	protein_coding	BLNK		ILMN_1810785	ENSG00000123091	protein_coding	RNF11		ILMN_1775380	ENSG00000088826	protein_coding	SMOX
ENSG00000095777	ENST00000645292	protein_coding	MYO3A		ILMN_1804328	ENSG00000123124	protein_coding	WWP1		ILMN_1725320	ENSG00000088827	protein_coding	SIGLEC1
ENSG00000095787	ENST00000354911	protein_coding	WAC		ILMN_1658995	ENSG00000123130	protein_coding	ACOT9		ILMN_1683658	ENSG00000088832	protein_coding	FKBP1A
ENSG00000095794	ENST00000354759	protein_coding	CREM		ILMN_2222234	ENSG00000123131	protein_coding	PRDX4		ILMN_1657624	ENSG00000088833	protein_coding	NSFL1C
ENSG00000095906	ENST00000262302	protein_coding	NUBP2		ILMN_1747303	ENSG00000123136	protein_coding	DDX39A		ILMN_1689585	ENSG00000088854	protein_coding	DNAAF9
ENSG00000095932	ENST00000215531	protein_coding	SMIM24		ILMN_2367707	ENSG00000123143	protein_coding	PKN1		ILMN_1810832	ENSG00000088876	protein_coding	ZNF343
ENSG00000095951	ENST00000379388	protein_coding	HIVEP1		ILMN_1673363	ENSG00000123146	protein_coding	ADGRE5		ILMN_2131493	ENSG00000088888	protein_coding	MAVS
ENSG00000096006	ENST00000263045	protein_coding	CRISP3		ILMN_1796177	ENSG00000123159	protein_coding	GIPC1		ILMN_1736154	ENSG00000088899	protein_coding	LZTS3
ENSG00000096060	ENST00000357266	protein_coding	FKBP5		ILMN_1815392	ENSG00000123165	protein_coding	ACTRT1		ILMN_1764061	ENSG00000088926	protein_coding	F11
ENSG00000096063	ENST00000361690	protein_coding	SRPK1		ILMN_2381899	ENSG00000123240	protein_coding	OPTN		ILMN_1727617	ENSG00000088930	protein_coding	XRN2
ENSG00000096070	ENST00000441730	protein_coding	BRPF3		ILMN_2235707	ENSG00000123243	protein_coding	ITIH5		ILMN_1779536	ENSG00000088970	protein_coding	KIZ
ENSG00000096080	ENST00000372133	protein_coding	MRPS18A		ILMN_1663916	ENSG00000123329	protein_coding	ARHGAP9		ILMN_1795227	ENSG00000088986	protein_coding	DYNLL1
ENSG00000096092	ENST00000211314	protein_coding	TMEM14A		ILMN_1674250	ENSG00000123338	protein_coding	NCKAP1L		ILMN_1750181	ENSG00000088992	protein_coding	TESC
ENSG00000096093	ENST00000637340	protein_coding	EFHC1		ILMN_1711786	ENSG00000123405	protein_coding	NFE2		ILMN_1709772	ENSG00000089006	protein_coding	SNX5
ENSG00000096384	ENST00000353801	protein_coding	HSP90AB1		ILMN_1804642	ENSG00000123415	protein_coding	SMUG1		ILMN_1771801	ENSG00000089012	protein_coding	SIRPG
ENSG00000096401	ENST00000371477	protein_coding	CDC5L		ILMN_1667994	ENSG00000123505	protein_coding	AMD1		ILMN_1699082	ENSG00000089022	protein_coding	MAPKAPK5
ENSG00000096433	ENST00000605930	protein_coding	ITPR3		ILMN_1666156	ENSG00000123562	protein_coding	MORF4L2		ILMN_1759326	ENSG00000089041	protein_coding	P2RX7
ENSG00000096654	ENST00000211936	protein_coding	ZNF184		ILMN_1750409	ENSG00000123595	protein_coding	RAB9A		ILMN_1786050	ENSG00000089050	protein_coding	RBBP9
ENSG00000096696	ENST00000379802	protein_coding	DSP		ILMN_1739541	ENSG00000123609	protein_coding	NMI		ILMN_1723177	ENSG00000089053	protein_coding	ANAPC5
ENSG00000096746	ENST00000265866	protein_coding	HNRNPH3		ILMN_1785732	ENSG00000123610	protein_coding	TNFAIP6		ILMN_1746578	ENSG00000089057	protein_coding	SLC23A2
ENSG00000096968	ENST00000381652	protein_coding	JAK2		ILMN_1720850	ENSG00000123636	protein_coding	BAZ2B		ILMN_1701655	ENSG00000089060	protein_coding	SLC8B1
ENSG00000096996	ENST00000322153	protein_coding	IL12RB1		ILMN_1780334	ENSG00000123700	protein_coding	KCNJ2		ILMN_1806312	ENSG00000089063	protein_coding	TMEM230
ENSG00000097007	ENST00000318560	protein_coding	ABL1		ILMN_1721713	ENSG00000123737	protein_coding	EXOSC9		ILMN_1664242	ENSG00000089091	protein_coding	DZANK1
ENSG00000097033	ENST00000370558	protein_coding	SH3GLB1		ILMN_1806999	ENSG00000123810	protein_coding	B9D2		ILMN_1794260	ENSG00000089094	protein_coding	KDM2B
ENSG00000099139	ENST00000376752	protein_coding	PCSK5		ILMN_1695719	ENSG00000123908	protein_coding	AGO2		ILMN_1905072	ENSG00000089116	protein_coding	LHX5
ENSG00000099203	ENST00000214869	protein_coding	TMED1		ILMN_1756541	ENSG00000123933	protein_coding	MXD4		ILMN_1707326	ENSG00000089123	protein_coding	TASP1
ENSG00000099204	ENST00000369253	protein_coding	ABLIM1		ILMN_1708016	ENSG00000124098	protein_coding	FAM210B		ILMN_2410826	ENSG00000089127	protein_coding	OAS1
ENSG00000099219	ENST00000339450	protein_coding	ERMP1		ILMN_1693192	ENSG00000124102	protein_coding	PI3		ILMN_1734312	ENSG00000089154	protein_coding	GCN1
ENSG00000099246	ENST00000356940	protein_coding	RAB18		ILMN_1777342	ENSG00000124126	protein_coding	PREX1		ILMN_1657868	ENSG00000089163	protein_coding	SIRT4
ENSG00000099250	ENST00000431894	protein_coding	NRP1		ILMN_1708805	ENSG00000124151	protein_coding	NCOA3		ILMN_1663356	ENSG00000089169	protein_coding	RPH3A
ENSG00000099284	ENST00000373255	protein_coding	MACROH2A2		ILMN_1738759	ENSG00000124155	protein_coding	PIGT		ILMN_1772786	ENSG00000089177	protein_coding	KIF16B
ENSG00000099290	ENST00000282633	protein_coding	WASHC2A		ILMN_1770035	ENSG00000124160	protein_coding	NCOA5		ILMN_1765085	ENSG00000089195	protein_coding	TRMT6
ENSG00000099308	ENST00000262811	protein_coding	MAST3		ILMN_1740160	ENSG00000124181	protein_coding	PLCG1		ILMN_1765966	ENSG00000089199	protein_coding	CHGB
ENSG00000099326	ENST00000215057	protein_coding	MZF1		ILMN_1697469	ENSG00000124193	protein_coding	SRSF6		ILMN_1688089	ENSG00000089220	protein_coding	PEBP1
ENSG00000099330	ENST00000215061	protein_coding	OCEL1		ILMN_1745148	ENSG00000124201	protein_coding	ZNFX1		ILMN_2323048	ENSG00000089248	protein_coding	ERP29
ENSG00000099331	ENST00000595618	protein_coding	MYO9B		ILMN_1665797	ENSG00000124207	protein_coding	CSE1L		ILMN_1717165	ENSG00000089289	protein_coding	IGBP1
ENSG00000099337	ENST00000263372	protein_coding	KCNK6		ILMN_1786976	ENSG00000124209	protein_coding	RAB22A		ILMN_2309848	ENSG00000089327	protein_coding	FXYD5
ENSG00000099341	ENST00000215071	protein_coding	PSMD8		ILMN_1656136	ENSG00000124214	protein_coding	STAU1		ILMN_2307450	ENSG00000089335	protein_coding	ZNF302
ENSG00000099364	ENST00000427128	protein_coding	FBXL19		ILMN_1741942	ENSG00000124222	protein_coding	STX16		ILMN_1815812	ENSG00000089486	protein_coding	CDIP1
ENSG00000099381	ENST00000262519	protein_coding	SETD1A		ILMN_1792078	ENSG00000124226	protein_coding	RNF114		ILMN_1739441	ENSG00000089597	protein_coding	GANAB
ENSG00000099385	ENST00000215115	protein_coding	BCL7C		ILMN_1765994	ENSG00000124256	protein_coding	ZBP1		ILMN_1805693	ENSG00000089639	protein_coding	GMIP
ENSG00000099622	ENST00000320936	protein_coding	CIRBP		ILMN_1717674	ENSG00000124299	protein_coding	PEPD		ILMN_2108366	ENSG00000089682	protein_coding	RBM41
ENSG00000099624	ENST00000215375	protein_coding	ATP5F1D		ILMN_1739253	ENSG00000124356	protein_coding	STAMBP		ILMN_2349459	ENSG00000089685	protein_coding	BIRC5
ENSG00000099769	ENST00000215539	protein_coding	IGFALS		ILMN_1716547	ENSG00000124357	protein_coding	NAGK		ILMN_1813338	ENSG00000089692	protein_coding	LAG3
ENSG00000099783	ENST00000325495	protein_coding	HNRNPM		ILMN_2069945	ENSG00000124380	protein_coding	SNRNP27		ILMN_1671885	ENSG00000089693	protein_coding	MLF2
ENSG00000099785	ENST00000602117	protein_coding	MARCHF2		ILMN_1652085	ENSG00000124383	protein_coding	MPHOSPH10		ILMN_1700628	ENSG00000089737	protein_coding	DDX24
ENSG00000099795	ENST00000215565	protein_coding	NDUFB7		ILMN_1656165	ENSG00000124486	protein_coding	USP9X		ILMN_2048982	ENSG00000089775	protein_coding	ZBTB25
ENSG00000099800	ENST00000215570	protein_coding	TIMM13		ILMN_1717163	ENSG00000124491	protein_coding	F13A1		ILMN_1726359	ENSG00000089818	protein_coding	NECAP1
ENSG00000099804	ENST00000215574	protein_coding	CDC34		ILMN_2332105	ENSG00000124535	protein_coding	WRNIP1		ILMN_1770824	ENSG00000089820	protein_coding	ARHGAP4
ENSG00000099810	ENST00000577563	protein_coding	MTAP		ILMN_1815039	ENSG00000124541	protein_coding	RRP36		ILMN_1768202	ENSG00000089847	protein_coding	ANKRD24
ENSG00000099812	ENST00000215582	protein_coding	MISP		ILMN_1741997	ENSG00000124562	protein_coding	SNRPC		ILMN_1713688	ENSG00000089876	protein_coding	DHX32
ENSG00000099817	ENST00000615234	protein_coding	POLR2E		ILMN_1712400	ENSG00000124570	protein_coding	SERPINB6		ILMN_1699091	ENSG00000089916	protein_coding	GPATCH2L
ENSG00000099821	ENST00000588649	protein_coding	POLRMT		ILMN_1804834	ENSG00000124596	protein_coding	OARD1		ILMN_1665219	ENSG00000090006	protein_coding	LTBP4
ENSG00000099840	ENST00000593185	protein_coding	IZUMO4		ILMN_1777526	ENSG00000124641	protein_coding	MED20		ILMN_1797793	ENSG00000090013	protein_coding	BLVRB
ENSG00000099849	ENST00000397583	protein_coding	RASSF7		ILMN_1743352	ENSG00000124659	protein_coding	TBCC		ILMN_1800425	ENSG00000090020	protein_coding	SLC9A1
ENSG00000099860	ENST00000215631	protein_coding	GADD45B		ILMN_1694711	ENSG00000124688	protein_coding	MAD2L1BP		ILMN_2249473	ENSG00000090054	protein_coding	SPTLC1
ENSG00000099866	ENST00000215637	protein_coding	MADCAM1		ILMN_1730940	ENSG00000124702	protein_coding	KLHDC3		ILMN_1798354	ENSG00000090060	protein_coding	PAPOLA
ENSG00000099869	ENST00000381361	lncRNA	IGF2-AS		ILMN_1784602	ENSG00000124762	protein_coding	CDKN1A		ILMN_2358842	ENSG00000090097	protein_coding	PCBP4
ENSG00000099875	ENST00000309340	protein_coding	MKNK2		ILMN_1702177	ENSG00000124767	protein_coding	GLO1		ILMN_1656011	ENSG00000090104	protein_coding	RGS1
ENSG00000099889	ENST00000263207	protein_coding	ARVCF		ILMN_1750693	ENSG00000124783	protein_coding	SSR1		ILMN_1791147	ENSG00000090238	protein_coding	YPEL3
ENSG00000099899	ENST00000252136	protein_coding	TRMT2A		ILMN_1705907	ENSG00000124789	protein_coding	NUP153		ILMN_1741264	ENSG00000090263	protein_coding	MRPS33
ENSG00000099901	ENST00000331821	protein_coding	RANBP1		ILMN_1747630	ENSG00000124795	protein_coding	DEK		ILMN_2117330	ENSG00000090266	protein_coding	NDUFB2
ENSG00000099904	ENST00000320602	protein_coding	ZDHHC8		ILMN_2214997	ENSG00000124831	protein_coding	LRRFIP1		ILMN_2097546	ENSG00000090273	protein_coding	NUDC
ENSG00000099910	ENST00000328879	protein_coding	KLHL22		ILMN_1714567	ENSG00000124942	protein_coding	AHNAK		ILMN_1747771	ENSG00000090316	protein_coding	MAEA
ENSG00000099917	ENST00000263205	protein_coding	MED15		ILMN_1686664	ENSG00000125148	protein_coding	MT2A		ILMN_1696190	ENSG00000090372	protein_coding	STRN4
ENSG00000099940	ENST00000215730	protein_coding	SNAP29		ILMN_1801348	ENSG00000125166	protein_coding	GOT2		ILMN_1913678	ENSG00000090376	protein_coding	IRAK3
ENSG00000099942	ENST00000354336	protein_coding	CRKL		ILMN_1785765	ENSG00000125304	protein_coding	TM9SF2		ILMN_1815205	ENSG00000090382	protein_coding	LYZ
ENSG00000099949	ENST00000646124	protein_coding	LZTR1		ILMN_1708375	ENSG00000125347	protein_coding	IRF1		ILMN_1739144	ENSG00000090402	protein_coding	SI
ENSG00000099953	ENST00000480185	protein_coding	MMP11		ILMN_2399264	ENSG00000125354	protein_coding	SEPTIN6		ILMN_1675055	ENSG00000090432	protein_coding	MUL1
ENSG00000099956	ENST00000263121	protein_coding	SMARCB1		ILMN_1784286	ENSG00000125356	protein_coding	NDUFA1		ILMN_1814657	ENSG00000090447	protein_coding	TFAP4
ENSG00000099958	ENST00000493596	protein_coding	DERL3		ILMN_1703926	ENSG00000125384	protein_coding	PTGER2		ILMN_2148290	ENSG00000090470	protein_coding	PDCD7
ENSG00000099968	ENST00000317582	protein_coding	BCL2L13		ILMN_1675982	ENSG00000125447	protein_coding	GGA3		ILMN_1657423	ENSG00000090487	protein_coding	SPG21
ENSG00000099977	ENST00000350608	protein_coding	DDT		ILMN_1669635	ENSG00000125450	protein_coding	NUP85		ILMN_1657373	ENSG00000090530	protein_coding	P3H2
ENSG00000099991	ENST00000263119	protein_coding	CABIN1		ILMN_1806432	ENSG00000125458	protein_coding	NT5C		ILMN_1708328	ENSG00000090565	protein_coding	RAB11FIP3
ENSG00000099992	ENST00000215790	protein_coding	TBC1D10A		ILMN_1722218	ENSG00000125505	protein_coding	MBOAT7		ILMN_1764230	ENSG00000090581	protein_coding	GNPTG
ENSG00000099995	ENST00000215793	protein_coding	SF3A1		ILMN_1720430	ENSG00000125534	protein_coding	PPDPF		ILMN_1733511	ENSG00000090615	protein_coding	GOLGA3
ENSG00000100012	ENST00000401751	protein_coding	SEC14L3		ILMN_1775501	ENSG00000125538	protein_coding	IL1B		ILMN_1757343	ENSG00000090621	protein_coding	PABPC4
ENSG00000100014	ENST00000314328	protein_coding	SPECC1L		ILMN_2154115	ENSG00000125637	protein_coding	PSD4		ILMN_2285141	ENSG00000090686	protein_coding	USP48
ENSG00000100023	ENST00000335025	protein_coding	PPIL2		ILMN_1748616	ENSG00000125651	protein_coding	GTF2F1		ILMN_1654563	ENSG00000090776	protein_coding	EFNB1
ENSG00000100027	ENST00000339468	protein_coding	YPEL1		ILMN_1655414	ENSG00000125735	protein_coding	TNFSF14		ILMN_1667034	ENSG00000090857	protein_coding	PDPR
ENSG00000100029	ENST00000335214	protein_coding	PES1		ILMN_2369785	ENSG00000125743	protein_coding	SNRPD2		ILMN_1662364	ENSG00000090861	protein_coding	AARS1
ENSG00000100030	ENST00000215832	protein_coding	MAPK1		ILMN_1743646	ENSG00000125753	protein_coding	VASP		ILMN_1772261	ENSG00000090863	protein_coding	GLG1
ENSG00000100034	ENST00000263212	protein_coding	PPM1F		ILMN_1708095	ENSG00000125779	protein_coding	PANK2		ILMN_1799667	ENSG00000090889	protein_coding	KIF4A
ENSG00000100053	ENST00000404334	protein_coding	CRYBB3		ILMN_1704730	ENSG00000125810	protein_coding	CD93		ILMN_1714622	ENSG00000090905	protein_coding	TNRC6A
ENSG00000100055	ENST00000248901	protein_coding	CYTH4		ILMN_1664028	ENSG00000125817	protein_coding	CENPB		ILMN_1657836	ENSG00000090924	protein_coding	PLEKHG2
ENSG00000100056	ENST00000252137	protein_coding	ESS2		ILMN_2367191	ENSG00000125818	protein_coding	PSMF1		ILMN_1784113	ENSG00000090971	protein_coding	NAT14
ENSG00000100060	ENST00000356998	protein_coding	MFNG		ILMN_1751330	ENSG00000125826	protein_coding	RBCK1		ILMN_1725187	ENSG00000090975	protein_coding	PITPNM2
ENSG00000100075	ENST00000215882	protein_coding	SLC25A1		ILMN_1702759	ENSG00000125827	protein_coding	TMX4		ILMN_2347807	ENSG00000090989	protein_coding	EXOC1
ENSG00000100077	ENST00000324198	protein_coding	GRK3		ILMN_1774661	ENSG00000125835	protein_coding	SNRPB		ILMN_1782459	ENSG00000091039	protein_coding	OSBPL8
ENSG00000100079	ENST00000215886	protein_coding	LGALS2		ILMN_2360784	ENSG00000125844	protein_coding	RRBP1		ILMN_2275098	ENSG00000091073	protein_coding	DTX2
ENSG00000100083	ENST00000325180	protein_coding	GGA1		ILMN_1718718	ENSG00000125863	protein_coding	MKKS		ILMN_1779353	ENSG00000091127	protein_coding	PUS7
ENSG00000100084	ENST00000263208	protein_coding	HIRA		ILMN_1706426	ENSG00000125868	protein_coding	DSTN		ILMN_1792301	ENSG00000091128	protein_coding	LAMB4
ENSG00000100092	ENST00000643339	protein_coding	SH3BP1		ILMN_1690706	ENSG00000125870	protein_coding	SNRPB2		ILMN_1722809	ENSG00000091129	protein_coding	NRCAM
ENSG00000100097	ENST00000215909	protein_coding	LGALS1		ILMN_2176251	ENSG00000125871	protein_coding	MGME1		ILMN_1664577	ENSG00000091140	protein_coding	DLD
ENSG00000100099	ENST00000491142	protein_coding	HPS4		ILMN_1798581	ENSG00000125885	protein_coding	MCM8		ILMN_2383516	ENSG00000091157	protein_coding	WDR7
ENSG00000100100	ENST00000215912	protein_coding	PIK3IP1		ILMN_1782095	ENSG00000125898	protein_coding	FAM110A		ILMN_1756860	ENSG00000091164	protein_coding	TXNL1
ENSG00000100104	ENST00000215917	protein_coding	SRRD		ILMN_1784737	ENSG00000125910	protein_coding	S1PR4		ILMN_1756455	ENSG00000091181	protein_coding	IL5RA
ENSG00000100105	ENST00000465287	protein_coding	PATZ1		ILMN_2175894	ENSG00000125944	protein_coding	HNRNPR		ILMN_1725414	ENSG00000091262	protein_coding	ABCC6
ENSG00000100106	ENST00000403663	protein_coding	TRIOBP		ILMN_1690610	ENSG00000125970	protein_coding	RALY		ILMN_1696494	ENSG00000091317	protein_coding	CMTM6
ENSG00000100109	ENST00000407690	protein_coding	TFIP11		ILMN_1658053	ENSG00000125971	protein_coding	DYNLRB1		ILMN_2359287	ENSG00000091409	protein_coding	ITGA6
ENSG00000100116	ENST00000248924	protein_coding	GCAT		ILMN_2359453	ENSG00000125991	protein_coding	ERGIC3		ILMN_1661802	ENSG00000091428	protein_coding	RAPGEF4
ENSG00000100122	ENST00000647569	protein_coding	CRYBB1		ILMN_1801633	ENSG00000125995	protein_coding	ROMO1		ILMN_1768110	ENSG00000091436	protein_coding	MAP3K20
ENSG00000100124	ENST00000215941	protein_coding	ANKRD54		ILMN_1786601	ENSG00000126003	protein_coding	PLAGL2		ILMN_1719392	ENSG00000091483	protein_coding	FH
ENSG00000100138	ENST00000215956	protein_coding	SNU13		ILMN_1764794	ENSG00000126067	protein_coding	PSMB2		ILMN_1797822	ENSG00000091490	protein_coding	SEL1L3
ENSG00000100139	ENST00000215957	protein_coding	MICALL1		ILMN_1740742	ENSG00000126088	protein_coding	UROD		ILMN_1673788	ENSG00000091527	protein_coding	CDV3
ENSG00000100142	ENST00000442738	protein_coding	POLR2F		ILMN_1788024	ENSG00000126226	protein_coding	PCID2		ILMN_1756734	ENSG00000091536	protein_coding	MYO15A
ENSG00000100147	ENST00000255784	protein_coding	CCDC134		ILMN_1655418	ENSG00000126247	protein_coding	CAPNS1		ILMN_1657283	ENSG00000091542	protein_coding	ALKBH5
ENSG00000100150	ENST00000382112	protein_coding	DEPDC5		ILMN_1670456	ENSG00000126254	protein_coding	RBM42		ILMN_2313079	ENSG00000091592	protein_coding	NLRP1
ENSG00000100151	ENST00000356976	protein_coding	PICK1		ILMN_1797895	ENSG00000126262	protein_coding	FFAR2		ILMN_1684446	ENSG00000091640	protein_coding	SPAG7
ENSG00000100162	ENST00000215980	protein_coding	CENPM		ILMN_1699931	ENSG00000126264	protein_coding	HCST		ILMN_2215061	ENSG00000091651	protein_coding	ORC6
ENSG00000100201	ENST00000396821	protein_coding	DDX17		ILMN_2154671	ENSG00000126267	protein_coding	COX6B1		ILMN_1761479	ENSG00000091732	protein_coding	ZC3HC1
ENSG00000100207	ENST00000359486	protein_coding	TCF20		ILMN_1715131	ENSG00000126353	protein_coding	CCR7		ILMN_1725485	ENSG00000091844	protein_coding	RGS17
ENSG00000100209	ENST00000216027	protein_coding	HSCB		ILMN_1711606	ENSG00000126432	protein_coding	PRDX5		ILMN_1667716	ENSG00000091947	protein_coding	TMEM101
ENSG00000100211	ENST00000216029	protein_coding	CBY1		ILMN_1765649	ENSG00000126456	protein_coding	IRF3		ILMN_1706722	ENSG00000091972	protein_coding	CD200
ENSG00000100216	ENST00000216034	protein_coding	TOMM22		ILMN_1692473	ENSG00000126457	protein_coding	PRMT1		ILMN_1770772	ENSG00000092009	protein_coding	CMA1
ENSG00000100219	ENST00000216037	protein_coding	XBP1		ILMN_1780825	ENSG00000126458	protein_coding	RRAS		ILMN_1806017	ENSG00000092010	protein_coding	PSME1
ENSG00000100220	ENST00000216038	protein_coding	RTCB		ILMN_1753547	ENSG00000126561	protein_coding	STAT5A		ILMN_1662617	ENSG00000092020	protein_coding	PPP2R3C
ENSG00000100221	ENST00000216039	protein_coding	JOSD1		ILMN_1698258	ENSG00000126698	protein_coding	DNAJC8		ILMN_1758829	ENSG00000092051	protein_coding	JPH4
ENSG00000100225	ENST00000266087	protein_coding	FBXO7		ILMN_2347798	ENSG00000126709	protein_coding	IFI6		ILMN_1779095	ENSG00000092067	protein_coding	CEBPE
ENSG00000100226	ENST00000458073	protein_coding	GTPBP1		ILMN_1671314	ENSG00000126756	protein_coding	UXT		ILMN_1807894	ENSG00000092068	protein_coding	SLC7A8
ENSG00000100239	ENST00000216061	protein_coding	PPP6R2		ILMN_2167922	ENSG00000126814	protein_coding	TRMT5		ILMN_1753393	ENSG00000092094	protein_coding	OSGEP
ENSG00000100241	ENST00000380817	protein_coding	SBF1		ILMN_1780671	ENSG00000126822	protein_coding	PLEKHG3		ILMN_1653200	ENSG00000092096	protein_coding	SLC22A17
ENSG00000100242	ENST00000405018	protein_coding	SUN2		ILMN_1678504	ENSG00000126858	protein_coding	RHOT1		ILMN_1800543	ENSG00000092108	protein_coding	SCFD1
ENSG00000100243	ENST00000352397	protein_coding	CYB5R3		ILMN_1733579	ENSG00000126860	protein_coding	EVI2A		ILMN_1680643	ENSG00000092140	protein_coding	G2E3
ENSG00000100246	ENST00000216068	protein_coding	DNAL4		ILMN_1666049	ENSG00000126883	protein_coding	NUP214		ILMN_1706094	ENSG00000092148	protein_coding	HECTD1
ENSG00000100258	ENST00000474879	protein_coding	LMF2		ILMN_1657968	ENSG00000126934	protein_coding	MAP2K2		ILMN_2334587	ENSG00000092199	protein_coding	HNRNPC
ENSG00000100266	ENST00000263246	protein_coding	PACSIN2		ILMN_2362245	ENSG00000126945	protein_coding	HNRNPH2		ILMN_1803739	ENSG00000092200	protein_coding	RPGRIP1
ENSG00000100271	ENST00000266254	protein_coding	TTLL1		ILMN_1762825	ENSG00000127022	protein_coding	CANX		ILMN_1781516	ENSG00000092201	protein_coding	SUPT16H
ENSG00000100280	ENST00000317368	protein_coding	AP1B1		ILMN_1772686	ENSG00000127084	protein_coding	FGD3		ILMN_1743131	ENSG00000092203	protein_coding	TOX4
ENSG00000100281	ENST00000455359	protein_coding	HMGXB4		ILMN_1776094	ENSG00000127125	protein_coding	PPCS		ILMN_2344002	ENSG00000092208	protein_coding	GEMIN2
ENSG00000100284	ENST00000411850	protein_coding	TOM1		ILMN_1665761	ENSG00000127152	protein_coding	BCL11B		ILMN_1812328	ENSG00000092377	protein_coding	TBL1Y
ENSG00000100290	ENST00000216115	protein_coding	BIK		ILMN_1798189	ENSG00000127184	protein_coding	COX7C		ILMN_1803192	ENSG00000092470	protein_coding	WDR76
ENSG00000100292	ENST00000216117	protein_coding	HMOX1		ILMN_1794588	ENSG00000127334	protein_coding	DYRK2		ILMN_1748911	ENSG00000092531	protein_coding	SNAP23
ENSG00000100294	ENST00000290429	protein_coding	MCAT		ILMN_1654629	ENSG00000127419	protein_coding	TMEM175		ILMN_1721580	ENSG00000092607	protein_coding	TBX15
ENSG00000100296	ENST00000490103	protein_coding	THOC5		ILMN_1776375	ENSG00000127445	protein_coding	PIN1		ILMN_1704537	ENSG00000092621	protein_coding	PHGDH
ENSG00000100297	ENST00000216122	protein_coding	MCM5		ILMN_1699226	ENSG00000127481	protein_coding	UBR4		ILMN_1795937	ENSG00000092820	protein_coding	EZR
ENSG00000100299	ENST00000356098	protein_coding	ARSA		ILMN_1752333	ENSG00000127526	protein_coding	SLC35E1		ILMN_2326071	ENSG00000092841	protein_coding	MYL6
ENSG00000100300	ENST00000337554	protein_coding	TSPO		ILMN_1735930	ENSG00000127528	protein_coding	KLF2		ILMN_1671326	ENSG00000092847	protein_coding	AGO1
ENSG00000100304	ENST00000216129	protein_coding	TTLL12		ILMN_2301624	ENSG00000127603	protein_coding	MACF1		ILMN_2043173	ENSG00000092850	protein_coding	TEKT2
ENSG00000100307	ENST00000216133	protein_coding	CBX7		ILMN_1814173	ENSG00000127616	protein_coding	SMARCA4		ILMN_1691165	ENSG00000092853	protein_coding	CLSPN
ENSG00000100316	ENST00000216146	protein_coding	RPL3		ILMN_1784300	ENSG00000127824	protein_coding	TUBA4A		ILMN_1753819	ENSG00000092871	protein_coding	RFFL
ENSG00000100319	ENST00000344318	protein_coding	ZMAT5		ILMN_1774604	ENSG00000127838	protein_coding	PNKD		ILMN_1773380	ENSG00000092929	protein_coding	UNC13D
ENSG00000100321	ENST00000328933	protein_coding	SYNGR1		ILMN_1718132	ENSG00000127884	protein_coding	ECHS1		ILMN_1672503	ENSG00000092964	protein_coding	DPYSL2
ENSG00000100324	ENST00000216160	protein_coding	TAB1		ILMN_1782419	ENSG00000127920	protein_coding	GNG11		ILMN_1786036	ENSG00000092978	protein_coding	GPATCH2
ENSG00000100325	ENST00000307790	protein_coding	ASCC2		ILMN_2128128	ENSG00000127922	protein_coding	SEM1		ILMN_1708132	ENSG00000093000	protein_coding	NUP50
ENSG00000100330	ENST00000351488	protein_coding	MTMR3		ILMN_2222074	ENSG00000127947	protein_coding	PTPN12		ILMN_1670238	ENSG00000093009	protein_coding	CDC45
ENSG00000100335	ENST00000325301	protein_coding	MIEF1		ILMN_1677768	ENSG00000127948	protein_coding	POR		ILMN_1730084	ENSG00000093010	protein_coding	COMT
ENSG00000100341	ENST00000438734	protein_coding	PNPLA5		ILMN_1693009	ENSG00000127951	protein_coding	FGL2		ILMN_1751851	ENSG00000093072	protein_coding	ADA2
ENSG00000100342	ENST00000319136	protein_coding	APOL1		ILMN_2210729	ENSG00000127952	protein_coding	STYXL1		ILMN_2167011	ENSG00000093144	protein_coding	ECHDC1
ENSG00000100345	ENST00000216181	protein_coding	MYH9		ILMN_1720829	ENSG00000128016	protein_coding	ZFP36		ILMN_1707156	ENSG00000093167	protein_coding	LRRFIP2
ENSG00000100347	ENST00000350028	protein_coding	SAMM50		ILMN_1773760	ENSG00000128050	protein_coding	PAICS		ILMN_2290618	ENSG00000093183	protein_coding	SEC22C
ENSG00000100348	ENST00000216185	protein_coding	TXN2		ILMN_1766803	ENSG00000128159	protein_coding	TUBGCP6		ILMN_1798546	ENSG00000094631	protein_coding	HDAC6
ENSG00000100351	ENST00000344138	protein_coding	GRAP2		ILMN_1700147	ENSG00000128218	protein_coding	VPREB3		ILMN_1686659	ENSG00000094661	protein_coding	OR1I1
ENSG00000100353	ENST00000216190	protein_coding	EIF3D		ILMN_1749213	ENSG00000128228	protein_coding	SDF2L1		ILMN_2154101	ENSG00000094841	protein_coding	UPRT
ENSG00000100354	ENST00000335727	protein_coding	TNRC6B		ILMN_1728512	ENSG00000128245	protein_coding	YWHAH		ILMN_1799688	ENSG00000094880	protein_coding	CDC23
ENSG00000100360	ENST00000340630	protein_coding	IFT27		ILMN_1672128	ENSG00000128272	protein_coding	ATF4		ILMN_1755321	ENSG00000094914	protein_coding	AAAS
ENSG00000100362	ENST00000216200	protein_coding	PVALB		ILMN_1756862	ENSG00000128284	protein_coding	APOL3		ILMN_1813028	ENSG00000094916	protein_coding	CBX5
ENSG00000100364	ENST00000336156	protein_coding	KIAA0930		ILMN_2329679	ENSG00000128294	protein_coding	TPST2		ILMN_1732158	ENSG00000094963	protein_coding	FMO2
ENSG00000100365	ENST00000248899	protein_coding	NCF4		ILMN_1691572	ENSG00000128311	protein_coding	TST		ILMN_1791524	ENSG00000094975	protein_coding	SUCO
ENSG00000100368	ENST00000403662	protein_coding	CSF2RB		ILMN_2393765	ENSG00000128322	protein_coding	IGLL1		ILMN_1723020	ENSG00000095015	protein_coding	MAP3K1
ENSG00000100372	ENST00000402844	protein_coding	SLC25A17		ILMN_1709795	ENSG00000128340	protein_coding	RAC2		ILMN_1682147	ENSG00000095066	protein_coding	HOOK2
ENSG00000100376	ENST00000441876	protein_coding	FAM118A		ILMN_1798874	ENSG00000128463	protein_coding	EMC4		ILMN_1860518	ENSG00000095110	protein_coding	NXPE1
ENSG00000100379	ENST00000402077	protein_coding	KCTD17		ILMN_2099783	ENSG00000128524	protein_coding	ATP6V1F		ILMN_1699703	ENSG00000095139	protein_coding	ARCN1
ENSG00000100380	ENST00000216218	protein_coding	ST13		ILMN_2161286	ENSG00000128578	protein_coding	STRIP2		ILMN_1784967	ENSG00000095203	protein_coding	EPB41L4B
ENSG00000100385	ENST00000216223	protein_coding	IL2RB		ILMN_2371964	ENSG00000128626	protein_coding	MRPS12		ILMN_1669940	ENSG00000095209	protein_coding	TMEM38B
ENSG00000100387	ENST00000216225	protein_coding	RBX1		ILMN_1698406	ENSG00000128699	protein_coding	ORMDL1		ILMN_1720926	ENSG00000095261	protein_coding	PSMD5
ENSG00000100393	ENST00000263253	protein_coding	EP300		ILMN_1656537	ENSG00000128739	protein_coding	SNRPN		ILMN_2339835	ENSG00000095303	protein_coding	PTGS1
ENSG00000100395	ENST00000216237	protein_coding	L3MBTL2		ILMN_2088410	ENSG00000128789	protein_coding	PSMG2		ILMN_1715416	ENSG00000095319	protein_coding	NUP188
ENSG00000100401	ENST00000356244	protein_coding	RANGAP1		ILMN_1755114	ENSG00000128829	protein_coding	EIF2AK4		ILMN_1737992	ENSG00000095321	protein_coding	CRAT
ENSG00000100403	ENST00000352645	protein_coding	ZC3H7B		ILMN_2398865	ENSG00000129003	protein_coding	VPS13C		ILMN_1775734	ENSG00000095370	protein_coding	SH2D3C
ENSG00000100410	ENST00000216252	protein_coding	PHF5A		ILMN_1793894	ENSG00000129055	protein_coding	ANAPC13		ILMN_1769876	ENSG00000095383	protein_coding	TBC1D2
ENSG00000100412	ENST00000216254	protein_coding	ACO2		ILMN_2055310	ENSG00000129071	protein_coding	MBD4		ILMN_1717434	ENSG00000095397	protein_coding	WHRN
ENSG00000100413	ENST00000337566	protein_coding	POLR3H		ILMN_1699112	ENSG00000129083	protein_coding	COPB1		ILMN_1730851	ENSG00000095464	protein_coding	PDE6C
ENSG00000100416	ENST00000381019	protein_coding	TRMU		ILMN_1802456	ENSG00000129187	protein_coding	DCTD		ILMN_1651886	ENSG00000095485	protein_coding	CWF19L1
ENSG00000100417	ENST00000216259	protein_coding	PMM1		ILMN_1770339	ENSG00000129197	protein_coding	RPAIN		ILMN_1676248	ENSG00000095539	protein_coding	SEMA4G
ENSG00000100418	ENST00000263256	protein_coding	DESI1		ILMN_1738699	ENSG00000129245	protein_coding	FXR2		ILMN_1676842	ENSG00000095564	protein_coding	BTAF1
ENSG00000100422	ENST00000216264	protein_coding	CERK		ILMN_1732985	ENSG00000129292	protein_coding	PHF20L1		ILMN_1674024	ENSG00000095574	protein_coding	IKZF5
ENSG00000100425	ENST00000216267	protein_coding	BRD1		ILMN_1817255	ENSG00000129315	protein_coding	CCNT1		ILMN_2175094	ENSG00000095627	protein_coding	TDRD1
ENSG00000100427	ENST00000311597	protein_coding	MLC1		ILMN_1698463	ENSG00000129351	protein_coding	ILF3		ILMN_2326262	ENSG00000095637	protein_coding	SORBS1
ENSG00000100429	ENST00000475965	protein_coding	HDAC10		ILMN_1771987	ENSG00000129353	protein_coding	SLC44A2		ILMN_1691410	ENSG00000095739	protein_coding	BAMBI
ENSG00000100433	ENST00000312350	protein_coding	KCNK10		ILMN_1748883	ENSG00000129355	protein_coding	CDKN2D		ILMN_2323526	ENSG00000095787	protein_coding	WAC
ENSG00000100439	ENST00000428304	protein_coding	ABHD4		ILMN_2324998	ENSG00000129460	protein_coding	NGDN		ILMN_1657237	ENSG00000095906	protein_coding	NUBP2
ENSG00000100441	ENST00000251343	protein_coding	KHNYN		ILMN_1753002	ENSG00000129472	protein_coding	RAB2B		ILMN_1774375	ENSG00000095932	protein_coding	SMIM24
ENSG00000100442	ENST00000216330	protein_coding	FKBP3		ILMN_1666208	ENSG00000129534	protein_coding	MIS18BP1		ILMN_1735548	ENSG00000095951	protein_coding	HIVEP1
ENSG00000100445	ENST00000399395	protein_coding	SDR39U1		ILMN_2058070	ENSG00000129559	protein_coding	NEDD8		ILMN_1778444	ENSG00000096060	protein_coding	FKBP5
ENSG00000100448	ENST00000216336	protein_coding	CTSG		ILMN_1731619	ENSG00000129562	protein_coding	DAD1		ILMN_1798804	ENSG00000096063	protein_coding	SRPK1
ENSG00000100450	ENST00000216338	protein_coding	GZMH		ILMN_1758941	ENSG00000129625	protein_coding	REEP5		ILMN_1658800	ENSG00000096070	protein_coding	BRPF3
ENSG00000100453	ENST00000216341	protein_coding	GZMB		ILMN_1693310	ENSG00000129636	protein_coding	ITFG1		ILMN_1785191	ENSG00000096092	protein_coding	TMEM14A
ENSG00000100461	ENST00000359890	protein_coding	RBM23		ILMN_1732575	ENSG00000129657	protein_coding	SEC14L1		ILMN_1755051	ENSG00000096093	protein_coding	EFHC1
ENSG00000100462	ENST00000324366	protein_coding	PRMT5		ILMN_1691717	ENSG00000129667	protein_coding	RHBDF2		ILMN_1673711	ENSG00000096384	protein_coding	HSP90AB1
ENSG00000100473	ENST00000216361	protein_coding	COCH		ILMN_1803423	ENSG00000129675	protein_coding	ARHGEF6		ILMN_1685858	ENSG00000096395	protein_coding	MLN
ENSG00000100478	ENST00000542754	protein_coding	AP4S1		ILMN_1666933	ENSG00000129691	protein_coding	ASH2L		ILMN_1652907	ENSG00000096401	protein_coding	CDC5L
ENSG00000100483	ENST00000395860	protein_coding	VCPKMT		ILMN_1760400	ENSG00000129696	protein_coding	TTI2		ILMN_2226628	ENSG00000096654	protein_coding	ZNF184
ENSG00000100485	ENST00000216373	protein_coding	SOS2		ILMN_1741371	ENSG00000129925	protein_coding	PGAP6		ILMN_1655614	ENSG00000096696	protein_coding	DSP
ENSG00000100490	ENST00000216378	protein_coding	CDKL1		ILMN_1685631	ENSG00000129933	protein_coding	MAU2		ILMN_1654920	ENSG00000096746	protein_coding	HNRNPH3
ENSG00000100503	ENST00000382041	protein_coding	NIN		ILMN_1753342	ENSG00000130066	protein_coding	SAT1		ILMN_1777449	ENSG00000096872	protein_coding	IFT74
ENSG00000100504	ENST00000216392	protein_coding	PYGL		ILMN_1708414	ENSG00000130119	protein_coding	GNL3L		ILMN_1683178	ENSG00000096968	protein_coding	JAK2
ENSG00000100519	ENST00000445930	protein_coding	PSMC6		ILMN_1766094	ENSG00000130150	protein_coding	MOSPD2		ILMN_1699908	ENSG00000096996	protein_coding	IL12RB1
ENSG00000100522	ENST00000216410	protein_coding	GNPNAT1		ILMN_1723185	ENSG00000130165	protein_coding	ELOF1		ILMN_1713732	ENSG00000097007	protein_coding	ABL1
ENSG00000100523	ENST00000357758	protein_coding	DDHD1		ILMN_1777794	ENSG00000130175	protein_coding	PRKCSH		ILMN_1740265	ENSG00000097021	protein_coding	ACOT7
ENSG00000100528	ENST00000216416	protein_coding	CNIH1		ILMN_1727389	ENSG00000130177	protein_coding	CDC16		ILMN_1766045	ENSG00000097033	protein_coding	SH3GLB1
ENSG00000100532	ENST00000216420	protein_coding	CGRRF1		ILMN_1683475	ENSG00000130204	protein_coding	TOMM40		ILMN_1741801	ENSG00000097046	protein_coding	CDC7
ENSG00000100554	ENST00000216442	protein_coding	ATP6V1D		ILMN_2174884	ENSG00000130227	protein_coding	XPO7		ILMN_1767934	ENSG00000099139	protein_coding	PCSK5
ENSG00000100557	ENST00000527032	protein_coding	CCDC198		ILMN_1705679	ENSG00000130254	protein_coding	SAFB2		ILMN_1689329	ENSG00000099194	protein_coding	SCD
ENSG00000100564	ENST00000216452	protein_coding	PIGH		ILMN_1685088	ENSG00000130255	protein_coding	RPL36		ILMN_1785424	ENSG00000099204	protein_coding	ABLIM1
ENSG00000100565	ENST00000555189	protein_coding	LRRC74A		ILMN_1723480	ENSG00000130303	protein_coding	BST2		ILMN_1751425	ENSG00000099219	protein_coding	ERMP1
ENSG00000100567	ENST00000216455	protein_coding	PSMA3		ILMN_1751958	ENSG00000130305	protein_coding	NSUN5		ILMN_1906110	ENSG00000099246	protein_coding	RAB18
ENSG00000100568	ENST00000554659	protein_coding	VTI1B		ILMN_1727043	ENSG00000130309	protein_coding	COLGALT1		ILMN_1742547	ENSG00000099250	protein_coding	NRP1
ENSG00000100575	ENST00000395159	protein_coding	TIMM9		ILMN_1694530	ENSG00000130311	protein_coding	DDA1		ILMN_1708516	ENSG00000099256	protein_coding	PRTFDC1
ENSG00000100577	ENST00000216465	protein_coding	GSTZ1		ILMN_1783681	ENSG00000130312	protein_coding	MRPL34		ILMN_1803850	ENSG00000099282	protein_coding	TSPAN15
ENSG00000100578	ENST00000354386	protein_coding	KIAA0586		ILMN_1797005	ENSG00000130313	protein_coding	PGLS		ILMN_1705570	ENSG00000099284	protein_coding	MACROH2A2
ENSG00000100580	ENST00000216468	protein_coding	TMED8		ILMN_1678165	ENSG00000130332	protein_coding	LSM7		ILMN_2191313	ENSG00000099290	protein_coding	WASHC2A
ENSG00000100591	ENST00000216479	protein_coding	AHSA1		ILMN_1725534	ENSG00000130402	protein_coding	ACTN4		ILMN_1749838	ENSG00000099326	protein_coding	MZF1
ENSG00000100592	ENST00000360909	protein_coding	DAAM1		ILMN_1791119	ENSG00000130414	protein_coding	NDUFA10		ILMN_1757388	ENSG00000099330	protein_coding	OCEL1
ENSG00000100596	ENST00000216484	protein_coding	SPTLC2		ILMN_1777061	ENSG00000130449	protein_coding	ZSWIM6		ILMN_1672547	ENSG00000099331	protein_coding	MYO9B
ENSG00000100599	ENST00000216487	protein_coding	RIN3		ILMN_1796336	ENSG00000130479	protein_coding	MAP1S		ILMN_1701173	ENSG00000099337	protein_coding	KCNK6
ENSG00000100601	ENST00000216489	protein_coding	ALKBH1		ILMN_2327346	ENSG00000130511	protein_coding	SSBP4		ILMN_1733256	ENSG00000099341	protein_coding	PSMD8
ENSG00000100603	ENST00000261531	protein_coding	SNW1		ILMN_1788099	ENSG00000130520	protein_coding	LSM4		ILMN_1671215	ENSG00000099364	protein_coding	FBXL19
ENSG00000100605	ENST00000267615	protein_coding	ITPK1		ILMN_1810214	ENSG00000130522	protein_coding	JUND		ILMN_1653042	ENSG00000099377	protein_coding	HSD3B7
ENSG00000100612	ENST00000536410	protein_coding	DHRS7		ILMN_1807044	ENSG00000130560	protein_coding	UBAC1		ILMN_1714327	ENSG00000099381	protein_coding	SETD1A
ENSG00000100614	ENST00000325658	protein_coding	PPM1A		ILMN_1787509	ENSG00000130589	protein_coding	HELZ2		ILMN_2371147	ENSG00000099385	protein_coding	BCL7C
ENSG00000100632	ENST00000557016	protein_coding	ERH		ILMN_1654778	ENSG00000130592	protein_coding	LSP1		ILMN_2078430	ENSG00000099399	protein_coding	MAGEB2
ENSG00000100644	ENST00000323441	protein_coding	HIF1A		ILMN_1705900	ENSG00000130638	protein_coding	ATXN10		ILMN_1674661	ENSG00000099622	protein_coding	CIRBP
ENSG00000100647	ENST00000342745	protein_coding	SUSD6		ILMN_1775074	ENSG00000130640	protein_coding	TUBGCP2		ILMN_1653599	ENSG00000099624	protein_coding	ATP5F1D
ENSG00000100650	ENST00000394366	protein_coding	SRSF5		ILMN_1737535	ENSG00000130699	protein_coding	TAF4		ILMN_1780504	ENSG00000099625	protein_coding	CBARP
ENSG00000100664	ENST00000216554	protein_coding	EIF5		ILMN_1656482	ENSG00000130703	protein_coding	OSBPL2		ILMN_1727258	ENSG00000099721	protein_coding	AMELY
ENSG00000100678	ENST00000216568	protein_coding	SLC8A3		ILMN_1760143	ENSG00000130706	protein_coding	ADRM1		ILMN_1745385	ENSG00000099783	protein_coding	HNRNPM
ENSG00000100697	ENST00000343455	protein_coding	DICER1		ILMN_1656621	ENSG00000130724	protein_coding	CHMP2A		ILMN_1703142	ENSG00000099785	protein_coding	MARCHF2
ENSG00000100711	ENST00000311141	protein_coding	ZFYVE21		ILMN_1701331	ENSG00000130725	protein_coding	UBE2M		ILMN_1813604	ENSG00000099795	protein_coding	NDUFB7
ENSG00000100714	ENST00000545908	protein_coding	MTHFD1		ILMN_1736575	ENSG00000130726	protein_coding	TRIM28		ILMN_1671678	ENSG00000099797	protein_coding	TECR
ENSG00000100721	ENST00000402399	protein_coding	TCL1A		ILMN_1665717	ENSG00000130741	protein_coding	EIF2S3		ILMN_1686557	ENSG00000099800	protein_coding	TIMM13
ENSG00000100722	ENST00000302216	protein_coding	ZC3H14		ILMN_1704024	ENSG00000130748	protein_coding	TMEM160		ILMN_1713006	ENSG00000099804	protein_coding	CDC34
ENSG00000100731	ENST00000304743	protein_coding	PCNX1		ILMN_2087575	ENSG00000130749	protein_coding	ZC3H4		ILMN_1753639	ENSG00000099810	protein_coding	MTAP
ENSG00000100739	ENST00000553356	protein_coding	BDKRB1		ILMN_2404085	ENSG00000130779	protein_coding	CLIP1		ILMN_1683905	ENSG00000099812	protein_coding	MISP
ENSG00000100744	ENST00000555181	protein_coding	GSKIP		ILMN_1689446	ENSG00000130811	protein_coding	EIF3G		ILMN_1770356	ENSG00000099821	protein_coding	POLRMT
ENSG00000100749	ENST00000216639	protein_coding	VRK1		ILMN_1760201	ENSG00000130816	protein_coding	DNMT1		ILMN_1734346	ENSG00000099840	protein_coding	IZUMO4
ENSG00000100784	ENST00000614987	protein_coding	RPS6KA5		ILMN_1671257	ENSG00000130826	protein_coding	DKC1		ILMN_1733110	ENSG00000099849	protein_coding	RASSF7
ENSG00000100796	ENST00000554684	protein_coding	PPP4R3A		ILMN_1733675	ENSG00000130830	protein_coding	MPP1		ILMN_1718977	ENSG00000099860	protein_coding	GADD45B
ENSG00000100802	ENST00000397377	protein_coding	C14orf93		ILMN_1688971	ENSG00000130935	protein_coding	NOL11		ILMN_1812031	ENSG00000099864	protein_coding	PALM
ENSG00000100804	ENST00000361611	protein_coding	PSMB5		ILMN_1675674	ENSG00000130939	protein_coding	UBE4B		ILMN_1764120	ENSG00000099869	lncRNA	IGF2-AS
ENSG00000100811	ENST00000262238	protein_coding	YY1		ILMN_1683609	ENSG00000130985	protein_coding	UBA1		ILMN_2347068	ENSG00000099875	protein_coding	MKNK2
ENSG00000100813	ENST00000262710	protein_coding	ACIN1		ILMN_2312340	ENSG00000131042	protein_coding	LILRB2		ILMN_1677226	ENSG00000099889	protein_coding	ARVCF
ENSG00000100814	ENST00000358932	protein_coding	CCNB1IP1		ILMN_1721225	ENSG00000131043	protein_coding	AAR2		ILMN_1671913	ENSG00000099899	protein_coding	TRMT2A
ENSG00000100815	ENST00000267622	protein_coding	TRIP11		ILMN_2411963	ENSG00000131051	protein_coding	RBM39		ILMN_1721457	ENSG00000099901	protein_coding	RANBP1
ENSG00000100823	ENST00000216714	protein_coding	APEX1		ILMN_1714197	ENSG00000131069	protein_coding	ACSS2		ILMN_1789492	ENSG00000099904	protein_coding	ZDHHC8
ENSG00000100836	ENST00000397276	protein_coding	PABPN1		ILMN_1798485	ENSG00000131100	protein_coding	ATP6V1E1		ILMN_1705390	ENSG00000099910	protein_coding	KLHL22
ENSG00000100852	ENST00000433497	protein_coding	ARHGAP5		ILMN_1652754	ENSG00000131116	protein_coding	ZNF428		ILMN_1668748	ENSG00000099917	protein_coding	MED15
ENSG00000100865	ENST00000216756	protein_coding	CINP		ILMN_1652207	ENSG00000131143	protein_coding	COX4I1		ILMN_1659857	ENSG00000099940	protein_coding	SNAP29
ENSG00000100867	ENST00000432832	protein_coding	DHRS2		ILMN_1709439	ENSG00000131165	protein_coding	CHMP1A		ILMN_1690122	ENSG00000099942	protein_coding	CRKL
ENSG00000100883	ENST00000216774	protein_coding	SRP54		ILMN_1702835	ENSG00000131171	protein_coding	SH3BGRL		ILMN_1805161	ENSG00000099949	protein_coding	LZTR1
ENSG00000100888	ENST00000430710	protein_coding	CHD8		ILMN_1797604	ENSG00000131236	protein_coding	CAP1		ILMN_1655915	ENSG00000099953	protein_coding	MMP11
ENSG00000100889	ENST00000216780	protein_coding	PCK2		ILMN_1669273	ENSG00000131238	protein_coding	PPT1		ILMN_1758823	ENSG00000099956	protein_coding	SMARCB1
ENSG00000100897	ENST00000396936	protein_coding	DCAF11		ILMN_1755873	ENSG00000131355	protein_coding	ADGRE3		ILMN_2181445	ENSG00000099968	protein_coding	BCL2L13
ENSG00000100906	ENST00000216797	protein_coding	NFKBIA		ILMN_1723414	ENSG00000131373	protein_coding	HACL1		ILMN_1780546	ENSG00000099985	protein_coding	OSM
ENSG00000100908	ENST00000560403	protein_coding	EMC9		ILMN_1800787	ENSG00000131378	protein_coding	RFTN1		ILMN_1814044	ENSG00000099991	protein_coding	CABIN1
ENSG00000100934	ENST00000307712	protein_coding	SEC23A		ILMN_1799890	ENSG00000131381	protein_coding	RBSN		ILMN_1693726	ENSG00000099992	protein_coding	TBC1D10A
ENSG00000100941	ENST00000216832	protein_coding	PNN		ILMN_1678032	ENSG00000131408	protein_coding	NR1H2		ILMN_1693270	ENSG00000099994	protein_coding	SUSD2
ENSG00000100949	ENST00000216840	protein_coding	RABGGTA		ILMN_1761912	ENSG00000131446	protein_coding	MGAT1		ILMN_1697286	ENSG00000099995	protein_coding	SF3A1
ENSG00000100968	ENST00000554050	protein_coding	NFATC4		ILMN_1800975	ENSG00000131467	protein_coding	PSME3		ILMN_1749372	ENSG00000099998	protein_coding	GGT5
ENSG00000100979	ENST00000354050	protein_coding	PLTP		ILMN_1656807	ENSG00000131469	protein_coding	RPL27		ILMN_1652313	ENSG00000099999	protein_coding	RNF215
ENSG00000100982	ENST00000372409	protein_coding	PCIF1		ILMN_1749014	ENSG00000131473	protein_coding	ACLY		ILMN_1779185	ENSG00000100014	protein_coding	SPECC1L
ENSG00000100983	ENST00000451957	protein_coding	GSS		ILMN_1661554	ENSG00000131504	protein_coding	DIAPH1		ILMN_1675273	ENSG00000100023	protein_coding	PPIL2
ENSG00000100985	ENST00000372330	protein_coding	MMP9		ILMN_1800164	ENSG00000131626	protein_coding	PPFIA1		ILMN_1678690	ENSG00000100024	protein_coding	UPB1
ENSG00000100991	ENST00000252015	protein_coding	TRPC4AP		ILMN_1815086	ENSG00000131669	protein_coding	NINJ1		ILMN_1656372	ENSG00000100029	protein_coding	PES1
ENSG00000100994	ENST00000216962	protein_coding	PYGB		ILMN_1768505	ENSG00000131724	protein_coding	IL13RA1		ILMN_2235283	ENSG00000100030	protein_coding	MAPK1
ENSG00000100997	ENST00000339157	protein_coding	ABHD12		ILMN_1723007	ENSG00000131732	protein_coding	ZCCHC9		ILMN_2059535	ENSG00000100034	protein_coding	PPM1F
ENSG00000101004	ENST00000278886	protein_coding	NINL		ILMN_1659206	ENSG00000131759	protein_coding	RARA		ILMN_1803728	ENSG00000100036	protein_coding	SLC35E4
ENSG00000101017	ENST00000372276	protein_coding	CD40		ILMN_1678546	ENSG00000131779	protein_coding	PEX11B		ILMN_1660364	ENSG00000100055	protein_coding	CYTH4
ENSG00000101019	ENST00000374385	protein_coding	UQCC1		ILMN_1787680	ENSG00000131871	protein_coding	SELENOS		ILMN_1719232	ENSG00000100056	protein_coding	ESS2
ENSG00000101040	ENST00000262975	protein_coding	ZMYND8		ILMN_1791576	ENSG00000131873	protein_coding	CHSY1		ILMN_1764577	ENSG00000100060	protein_coding	MFNG
ENSG00000101052	ENST00000373030	protein_coding	IFT52		ILMN_1715179	ENSG00000131876	protein_coding	SNRPA1		ILMN_1813671	ENSG00000100075	protein_coding	SLC25A1
ENSG00000101057	ENST00000217026	protein_coding	MYBL2		ILMN_1798254	ENSG00000131966	protein_coding	ACTR10		ILMN_1668900	ENSG00000100077	protein_coding	GRK3
ENSG00000101079	ENST00000349004	protein_coding	NDRG3		ILMN_1775304	ENSG00000132002	protein_coding	DNAJB1		ILMN_1746769	ENSG00000100078	protein_coding	PLA2G3
ENSG00000101082	ENST00000262866	protein_coding	SLA2		ILMN_1725787	ENSG00000132005	protein_coding	RFX1		ILMN_1687306	ENSG00000100079	protein_coding	LGALS2
ENSG00000101084	ENST00000344795	protein_coding	RAB5IF		ILMN_2192620	ENSG00000132017	protein_coding	DCAF15		ILMN_2278908	ENSG00000100083	protein_coding	GGA1
ENSG00000101096	ENST00000371564	protein_coding	NFATC2		ILMN_1678054	ENSG00000132109	protein_coding	TRIM21		ILMN_1813664	ENSG00000100084	protein_coding	HIRA
ENSG00000101098	ENST00000541604	protein_coding	RIMS4		ILMN_1795218	ENSG00000132153	protein_coding	DHX30		ILMN_1692539	ENSG00000100092	protein_coding	SH3BP1
ENSG00000101104	ENST00000217073	protein_coding	PABPC1L		ILMN_1784467	ENSG00000132182	protein_coding	NUP210		ILMN_1723978	ENSG00000100097	protein_coding	LGALS1
ENSG00000101109	ENST00000372806	protein_coding	STK4		ILMN_1691071	ENSG00000132185	protein_coding	FCRLA		ILMN_1808919	ENSG00000100099	protein_coding	HPS4
ENSG00000101126	ENST00000349014	protein_coding	ADNP		ILMN_1671661	ENSG00000132196	protein_coding	HSD17B7		ILMN_1719986	ENSG00000100100	protein_coding	PIK3IP1
ENSG00000101132	ENST00000371419	protein_coding	PFDN4		ILMN_1697268	ENSG00000132205	protein_coding	EMILIN2		ILMN_2401844	ENSG00000100105	protein_coding	PATZ1
ENSG00000101138	ENST00000217109	protein_coding	CSTF1		ILMN_1779252	ENSG00000132274	protein_coding	TRIM22		ILMN_1735788	ENSG00000100106	protein_coding	TRIOBP
ENSG00000101144	ENST00000450594	protein_coding	BMP7		ILMN_1664776	ENSG00000132294	protein_coding	EFR3A		ILMN_1695000	ENSG00000100109	protein_coding	TFIP11
ENSG00000101146	ENST00000395840	protein_coding	RAE1		ILMN_1782579	ENSG00000132305	protein_coding	IMMT		ILMN_1724437	ENSG00000100116	protein_coding	GCAT
ENSG00000101150	ENST00000346249	protein_coding	TPD52L2		ILMN_1734543	ENSG00000132334	protein_coding	PTPRE		ILMN_1766309	ENSG00000100124	protein_coding	ANKRD54
ENSG00000101152	ENST00000360864	protein_coding	DNAJC5		ILMN_2357577	ENSG00000132356	protein_coding	PRKAA1		ILMN_1763460	ENSG00000100138	protein_coding	SNU13
ENSG00000101158	ENST00000602795	protein_coding	NELFCD		ILMN_2041236	ENSG00000132359	protein_coding	RAP1GAP2		ILMN_1815130	ENSG00000100139	protein_coding	MICALL1
ENSG00000101160	ENST00000217131	protein_coding	CTSZ		ILMN_1795719	ENSG00000132383	protein_coding	RPA1		ILMN_1809883	ENSG00000100147	protein_coding	CCDC134
ENSG00000101161	ENST00000266079	protein_coding	PRPF6		ILMN_1814465	ENSG00000132388	protein_coding	UBE2G1		ILMN_1658717	ENSG00000100150	protein_coding	DEPDC5
ENSG00000101162	ENST00000217133	protein_coding	TUBB1		ILMN_2161357	ENSG00000132424	protein_coding	PNISR		ILMN_2373982	ENSG00000100151	protein_coding	PICK1
ENSG00000101166	ENST00000355937	protein_coding	PRELID3B		ILMN_2367020	ENSG00000132432	protein_coding	SEC61G		ILMN_1832106	ENSG00000100154	protein_coding	TTC28
ENSG00000101181	ENST00000370823	protein_coding	MTG2		ILMN_1806601	ENSG00000132463	protein_coding	GRSF1		ILMN_2368718	ENSG00000100162	protein_coding	CENPM
ENSG00000101182	ENST00000370873	protein_coding	PSMA7		ILMN_1788604	ENSG00000132471	protein_coding	WBP2		ILMN_1659953	ENSG00000100167	protein_coding	SEPTIN3
ENSG00000101187	ENST00000466961	protein_coding	SLCO4A1		ILMN_1695706	ENSG00000132475	protein_coding	H3-3B		ILMN_1675124	ENSG00000100201	protein_coding	DDX17
ENSG00000101188	ENST00000370501	protein_coding	NTSR1		ILMN_1703015	ENSG00000132485	protein_coding	ZRANB2		ILMN_2162367	ENSG00000100206	protein_coding	DMC1
ENSG00000101189	ENST00000370487	protein_coding	MRGBP		ILMN_1794522	ENSG00000132507	protein_coding	EIF5A		ILMN_2368068	ENSG00000100207	protein_coding	TCF20
ENSG00000101190	ENST00000335351	protein_coding	TCFL5		ILMN_1713978	ENSG00000132581	protein_coding	SDF2		ILMN_2184789	ENSG00000100209	protein_coding	HSCB
ENSG00000101191	ENST00000354665	protein_coding	DIDO1		ILMN_1726222	ENSG00000132589	protein_coding	FLOT2		ILMN_1730879	ENSG00000100211	protein_coding	CBY1
ENSG00000101193	ENST00000266069	protein_coding	GID8		ILMN_1718706	ENSG00000132591	protein_coding	ERAL1		ILMN_1714623	ENSG00000100216	protein_coding	TOMM22
ENSG00000101197	ENST00000342412	protein_coding	BIRC7		ILMN_1704305	ENSG00000132603	protein_coding	NIP7		ILMN_1809433	ENSG00000100219	protein_coding	XBP1
ENSG00000101199	ENST00000353546	protein_coding	ARFGAP1		ILMN_1768488	ENSG00000132604	protein_coding	TERF2		ILMN_1795991	ENSG00000100220	protein_coding	RTCB
ENSG00000101210	ENST00000706948	protein_coding	EEF1A2		ILMN_1760280	ENSG00000132661	protein_coding	NXT1		ILMN_1668535	ENSG00000100221	protein_coding	JOSD1
ENSG00000101216	ENST00000370077	protein_coding	GMEB2		ILMN_2411794	ENSG00000132670	protein_coding	PTPRA		ILMN_1745962	ENSG00000100225	protein_coding	FBXO7
ENSG00000101220	ENST00000379772	protein_coding	ADISSP		ILMN_1781680	ENSG00000132676	protein_coding	DAP3		ILMN_1811378	ENSG00000100226	protein_coding	GTPBP1
ENSG00000101224	ENST00000245960	protein_coding	CDC25B		ILMN_1670752	ENSG00000132680	protein_coding	KHDC4		ILMN_1733045	ENSG00000100228	protein_coding	RAB36
ENSG00000101236	ENST00000336095	protein_coding	RNF24		ILMN_1717934	ENSG00000132718	protein_coding	SYT11		ILMN_1655922	ENSG00000100239	protein_coding	PPP6R2
ENSG00000101246	ENST00000612157	protein_coding	ARFRP1		ILMN_2063925	ENSG00000132792	protein_coding	CTNNBL1		ILMN_1703246	ENSG00000100241	protein_coding	SBF1
ENSG00000101247	ENST00000476200	protein_coding	NDUFAF5		ILMN_1704079	ENSG00000132819	protein_coding	RBM38		ILMN_2308582	ENSG00000100243	protein_coding	CYB5R3
ENSG00000101255	ENST00000217233	protein_coding	TRIB3		ILMN_2049727	ENSG00000132823	protein_coding	OSER1		ILMN_1801845	ENSG00000100246	protein_coding	DNAL4
ENSG00000101265	ENST00000379376	protein_coding	RASSF2		ILMN_1815656	ENSG00000132824	protein_coding	SERINC3		ILMN_1716056	ENSG00000100258	protein_coding	LMF2
ENSG00000101266	ENST00000217244	protein_coding	CSNK2A1		ILMN_1768867	ENSG00000132842	protein_coding	AP3B1		ILMN_1815264	ENSG00000100263	protein_coding	RHBDD3
ENSG00000101276	ENST00000381944	protein_coding	SLC52A3		ILMN_1724666	ENSG00000132849	protein_coding	PATJ		ILMN_1702396	ENSG00000100266	protein_coding	PACSIN2
ENSG00000101278	ENST00000492704	processed_pseudogene	RPS10P5		ILMN_1657873	ENSG00000132953	protein_coding	XPO4		ILMN_2372795	ENSG00000100271	protein_coding	TTLL1
ENSG00000101290	ENST00000460006	protein_coding	CDS2		ILMN_1797875	ENSG00000132965	protein_coding	ALOX5AP		ILMN_1781983	ENSG00000100280	protein_coding	AP1B1
ENSG00000101294	ENST00000340852	protein_coding	HM13		ILMN_1728975	ENSG00000133028	protein_coding	SCO1		ILMN_1758333	ENSG00000100281	protein_coding	HMGXB4
ENSG00000101298	ENST00000381867	protein_coding	SNPH		ILMN_1774547	ENSG00000133030	protein_coding	MPRIP		ILMN_2082314	ENSG00000100284	protein_coding	TOM1
ENSG00000101306	ENST00000375985	protein_coding	MYLK2		ILMN_2388547	ENSG00000133106	protein_coding	EPSTI1		ILMN_1705153	ENSG00000100285	protein_coding	NEFH
ENSG00000101307	ENST00000381603	protein_coding	SIRPB1		ILMN_1789614	ENSG00000133112	protein_coding	TPT1		ILMN_1770505	ENSG00000100290	protein_coding	BIK
ENSG00000101310	ENST00000336714	protein_coding	SEC23B		ILMN_1748625	ENSG00000133142	protein_coding	TCEAL4		ILMN_1800512	ENSG00000100292	protein_coding	HMOX1
ENSG00000101335	ENST00000279022	protein_coding	MYL9		ILMN_1711493	ENSG00000133246	protein_coding	PRAM1		ILMN_1745513	ENSG00000100294	protein_coding	MCAT
ENSG00000101336	ENST00000375852	protein_coding	HCK		ILMN_1706521	ENSG00000133275	protein_coding	CSNK1G2		ILMN_2393169	ENSG00000100296	protein_coding	THOC5
ENSG00000101337	ENST00000398022	protein_coding	TM9SF4		ILMN_1726769	ENSG00000133313	protein_coding	CNDP2		ILMN_1815169	ENSG00000100297	protein_coding	MCM5
ENSG00000101343	ENST00000377327	protein_coding	CRNKL1		ILMN_1701613	ENSG00000133321	protein_coding	PLAAT4		ILMN_1656477	ENSG00000100299	protein_coding	ARSA
ENSG00000101346	ENST00000375749	protein_coding	POFUT1		ILMN_1790650	ENSG00000133393	protein_coding	CEP20		ILMN_1681679	ENSG00000100300	protein_coding	TSPO
ENSG00000101347	ENST00000262878	protein_coding	SAMHD1		ILMN_1707631	ENSG00000133398	protein_coding	MED10		ILMN_1663113	ENSG00000100304	protein_coding	TTLL12
ENSG00000101350	ENST00000375712	protein_coding	KIF3B		ILMN_2329429	ENSG00000133561	protein_coding	GIMAP6		ILMN_1657361	ENSG00000100307	protein_coding	CBX7
ENSG00000101361	ENST00000329276	protein_coding	NOP56		ILMN_1748473	ENSG00000133574	protein_coding	GIMAP4		ILMN_2394305	ENSG00000100311	protein_coding	PDGFB
ENSG00000101363	ENST00000373606	protein_coding	MANBAL		ILMN_1671583	ENSG00000133606	protein_coding	MKRN1		ILMN_1754078	ENSG00000100314	protein_coding	CABP7
ENSG00000101365	ENST00000380843	protein_coding	IDH3B		ILMN_1775743	ENSG00000133639	protein_coding	BTG1		ILMN_2319996	ENSG00000100316	protein_coding	RPL3
ENSG00000101367	ENST00000375571	protein_coding	MAPRE1		ILMN_1757317	ENSG00000133706	protein_coding	LARS1		ILMN_2337955	ENSG00000100319	protein_coding	ZMAT5
ENSG00000101391	ENST00000339269	protein_coding	CDK5RAP1		ILMN_1652431	ENSG00000133742	protein_coding	CA1		ILMN_1745130	ENSG00000100320	protein_coding	RBFOX2
ENSG00000101400	ENST00000217381	protein_coding	SNTA1		ILMN_1662318	ENSG00000133773	protein_coding	CCDC59		ILMN_1721712	ENSG00000100321	protein_coding	SYNGR1
ENSG00000101407	ENST00000373447	protein_coding	TTI1		ILMN_1785175	ENSG00000133789	protein_coding	SWAP70		ILMN_1709114	ENSG00000100324	protein_coding	TAB1
ENSG00000101413	ENST00000373433	protein_coding	RPRD1B		ILMN_2405305	ENSG00000133794	protein_coding	BMAL1		ILMN_1679919	ENSG00000100325	protein_coding	ASCC2
ENSG00000101417	ENST00000217398	protein_coding	PXMP4		ILMN_1780141	ENSG00000133872	protein_coding	SARAF		ILMN_1803925	ENSG00000100330	protein_coding	MTMR3
ENSG00000101421	ENST00000217402	protein_coding	CHMP4B		ILMN_1734317	ENSG00000133884	protein_coding	DPF2		ILMN_1793203	ENSG00000100335	protein_coding	MIEF1
ENSG00000101425	ENST00000262865	protein_coding	BPI		ILMN_1705114	ENSG00000133961	protein_coding	NUMB		ILMN_1704682	ENSG00000100336	protein_coding	APOL4
ENSG00000101439	ENST00000376925	protein_coding	CST3		ILMN_1654543	ENSG00000133997	protein_coding	MED6		ILMN_1761793	ENSG00000100342	protein_coding	APOL1
ENSG00000101442	ENST00000243903	protein_coding	ACTR5		ILMN_1744068	ENSG00000134014	protein_coding	ELP3		ILMN_2087702	ENSG00000100345	protein_coding	MYH9
ENSG00000101443	ENST00000372676	protein_coding	WFDC2		ILMN_1738579	ENSG00000134086	protein_coding	VHL		ILMN_2300664	ENSG00000100346	protein_coding	CACNA1I
ENSG00000101444	ENST00000217426	protein_coding	AHCY		ILMN_1768534	ENSG00000134107	protein_coding	BHLHE40		ILMN_1671932	ENSG00000100347	protein_coding	SAMM50
ENSG00000101445	ENST00000299824	protein_coding	PPP1R16B		ILMN_1752837	ENSG00000134108	protein_coding	ARL8B		ILMN_1654457	ENSG00000100348	protein_coding	TXN2
ENSG00000101452	ENST00000449559	protein_coding	DHX35		ILMN_2150000	ENSG00000134153	protein_coding	EMC7		ILMN_2130635	ENSG00000100350	protein_coding	FOXRED2
ENSG00000101457	ENST00000372622	protein_coding	DNTTIP1		ILMN_2220518	ENSG00000134248	protein_coding	LAMTOR5		ILMN_1778143	ENSG00000100351	protein_coding	GRAP2
ENSG00000101460	ENST00000360668	protein_coding	MAP1LC3A		ILMN_1669377	ENSG00000134262	protein_coding	AP4B1		ILMN_1739847	ENSG00000100353	protein_coding	EIF3D
ENSG00000101473	ENST00000217455	protein_coding	ACOT8		ILMN_1791093	ENSG00000134283	protein_coding	PPHLN1		ILMN_1726786	ENSG00000100354	protein_coding	TNRC6B
ENSG00000101474	ENST00000217456	protein_coding	APMAP		ILMN_1682938	ENSG00000134287	protein_coding	ARF3		ILMN_1746492	ENSG00000100360	protein_coding	IFT27
ENSG00000101489	ENST00000590011	protein_coding	CELF4		ILMN_1674385	ENSG00000134308	protein_coding	YWHAQ		ILMN_2069224	ENSG00000100362	protein_coding	PVALB
ENSG00000101493	ENST00000443185	protein_coding	ZNF516		ILMN_1679232	ENSG00000134313	protein_coding	KIDINS220		ILMN_1757347	ENSG00000100364	protein_coding	KIAA0930
ENSG00000101544	ENST00000262198	protein_coding	ADNP2		ILMN_2058337	ENSG00000134318	protein_coding	ROCK2		ILMN_2335704	ENSG00000100365	protein_coding	NCF4
ENSG00000101546	ENST00000262197	protein_coding	RBFA		ILMN_1671554	ENSG00000134324	protein_coding	LPIN1		ILMN_1798475	ENSG00000100368	protein_coding	CSF2RB
ENSG00000101557	ENST00000261601	protein_coding	USP14		ILMN_2217329	ENSG00000134330	protein_coding	IAH1		ILMN_1737312	ENSG00000100372	protein_coding	SLC25A17
ENSG00000101558	ENST00000400000	protein_coding	VAPA		ILMN_1807106	ENSG00000134333	protein_coding	LDHA		ILMN_1718477	ENSG00000100373	protein_coding	UPK3A
ENSG00000101574	ENST00000574538	protein_coding	METTL4		ILMN_1849013	ENSG00000134352	protein_coding	IL6ST		ILMN_1809147	ENSG00000100376	protein_coding	FAM118A
ENSG00000101577	ENST00000261596	protein_coding	LPIN2		ILMN_1787949	ENSG00000134419	protein_coding	RPS15A		ILMN_1798619	ENSG00000100379	protein_coding	KCTD17
ENSG00000101596	ENST00000320876	protein_coding	SMCHD1		ILMN_1732216	ENSG00000134440	protein_coding	NARS1		ILMN_1765204	ENSG00000100380	protein_coding	ST13
ENSG00000101608	ENST00000217652	protein_coding	MYL12A		ILMN_1729430	ENSG00000134452	protein_coding	FBH1		ILMN_1684349	ENSG00000100385	protein_coding	IL2RB
ENSG00000101639	ENST00000511820	protein_coding	CEP192		ILMN_1781906	ENSG00000134453	protein_coding	RBM17		ILMN_1666670	ENSG00000100387	protein_coding	RBX1
ENSG00000101654	ENST00000383314	protein_coding	RNMT		ILMN_1799725	ENSG00000134516	protein_coding	DOCK2		ILMN_1744665	ENSG00000100393	protein_coding	EP300
ENSG00000101665	ENST00000262158	protein_coding	SMAD7		ILMN_1797988	ENSG00000134539	protein_coding	KLRD1		ILMN_2336109	ENSG00000100395	protein_coding	L3MBTL2
ENSG00000101695	ENST00000217740	protein_coding	RNF125		ILMN_1708143	ENSG00000134590	protein_coding	RTL8C		ILMN_1662198	ENSG00000100401	protein_coding	RANGAP1
ENSG00000101745	ENST00000262126	protein_coding	ANKRD12		ILMN_1676159	ENSG00000134602	protein_coding	STK26		ILMN_1685873	ENSG00000100403	protein_coding	ZC3H7B
ENSG00000101751	ENST00000579434	protein_coding	POLI		ILMN_2401155	ENSG00000134644	protein_coding	PUM1		ILMN_2112402	ENSG00000100410	protein_coding	PHF5A
ENSG00000101752	ENST00000261537	protein_coding	MIB1		ILMN_1766010	ENSG00000134684	protein_coding	YARS1		ILMN_1654861	ENSG00000100412	protein_coding	ACO2
ENSG00000101773	ENST00000327155	protein_coding	RBBP8		ILMN_1808047	ENSG00000134686	protein_coding	PHC2		ILMN_1733703	ENSG00000100416	protein_coding	TRMU
ENSG00000101782	ENST00000339486	protein_coding	RIOK3		ILMN_1761113	ENSG00000134697	protein_coding	GNL2		ILMN_1780236	ENSG00000100417	protein_coding	PMM1
ENSG00000101811	ENST00000475126	protein_coding	CSTF2		ILMN_1759359	ENSG00000134717	protein_coding	BTF3L4		ILMN_1737580	ENSG00000100418	protein_coding	DESI1
ENSG00000101842	ENST00000217957	protein_coding	VSIG1		ILMN_1655137	ENSG00000134744	protein_coding	TUT4		ILMN_1767475	ENSG00000100422	protein_coding	CERK
ENSG00000101843	ENST00000217958	protein_coding	PSMD10		ILMN_1671693	ENSG00000134779	protein_coding	TPGS2		ILMN_1730019	ENSG00000100425	protein_coding	BRD1
ENSG00000101844	ENST00000345734	protein_coding	ATG4A		ILMN_1747506	ENSG00000134815	protein_coding	DHX34		ILMN_1782129	ENSG00000100426	protein_coding	ZBED4
ENSG00000101849	ENST00000380961	protein_coding	TBL1X		ILMN_1786759	ENSG00000134825	protein_coding	TMEM258		ILMN_1751471	ENSG00000100427	protein_coding	MLC1
ENSG00000101856	ENST00000217971	protein_coding	PGRMC1		ILMN_1713993	ENSG00000134882	protein_coding	UBAC2		ILMN_1709253	ENSG00000100433	protein_coding	KCNK10
ENSG00000101882	ENST00000371410	protein_coding	NKAP		ILMN_1788468	ENSG00000134884	protein_coding	ARGLU1		ILMN_1700633	ENSG00000100439	protein_coding	ABHD4
ENSG00000101888	ENST00000218004	protein_coding	NXT2		ILMN_1746090	ENSG00000134910	protein_coding	STT3A		ILMN_1654392	ENSG00000100441	protein_coding	KHNYN
ENSG00000101901	ENST00000371979	protein_coding	ALG13		ILMN_1687538	ENSG00000134954	protein_coding	ETS1		ILMN_2104784	ENSG00000100442	protein_coding	FKBP3
ENSG00000101911	ENST00000380668	protein_coding	PRPS2		ILMN_1672405	ENSG00000134970	protein_coding	TMED7		ILMN_1680424	ENSG00000100448	protein_coding	CTSG
ENSG00000101916	ENST00000218032	protein_coding	TLR8		ILMN_1742456	ENSG00000134996	protein_coding	OSTF1		ILMN_1731233	ENSG00000100450	protein_coding	GZMH
ENSG00000101928	ENST00000370783	protein_coding	MOSPD1		ILMN_1688622	ENSG00000135018	protein_coding	UBQLN1		ILMN_2109489	ENSG00000100453	protein_coding	GZMB
ENSG00000101935	ENST00000262844	protein_coding	AMMECR1		ILMN_2184184	ENSG00000135046	protein_coding	ANXA1		ILMN_2363106	ENSG00000100461	protein_coding	RBM23
ENSG00000101940	ENST00000218056	protein_coding	WDR13		ILMN_1784661	ENSG00000135048	protein_coding	CEMIP2		ILMN_1711514	ENSG00000100473	protein_coding	COCH
ENSG00000101945	ENST00000376687	protein_coding	SUV39H1		ILMN_1718071	ENSG00000135049	protein_coding	AGTPBP1		ILMN_1760466	ENSG00000100478	protein_coding	AP4S1
ENSG00000101966	ENST00000371199	protein_coding	XIAP		ILMN_1713751	ENSG00000135074	protein_coding	ADAM19		ILMN_1774336	ENSG00000100479	protein_coding	POLE2
ENSG00000101972	ENST00000218089	protein_coding	STAG2		ILMN_1693826	ENSG00000135077	protein_coding	HAVCR2		ILMN_2394193	ENSG00000100483	protein_coding	VCPKMT
ENSG00000101974	ENST00000450801	protein_coding	ATP11C		ILMN_1745887	ENSG00000135108	protein_coding	FBXO21		ILMN_1764414	ENSG00000100485	protein_coding	SOS2
ENSG00000101997	ENST00000376227	protein_coding	CCDC22		ILMN_1674811	ENSG00000135114	protein_coding	OASL		ILMN_1724183	ENSG00000100490	protein_coding	CDKL1
ENSG00000102003	ENST00000692723	protein_coding	SYP		ILMN_1758250	ENSG00000135148	protein_coding	TRAFD1		ILMN_1724753	ENSG00000100503	protein_coding	NIN
ENSG00000102007	ENST00000376327	protein_coding	PLP2		ILMN_2119486	ENSG00000135164	protein_coding	DMTF1		ILMN_1696187	ENSG00000100504	protein_coding	PYGL
ENSG00000102010	ENST00000342014	protein_coding	BMX		ILMN_1751143	ENSG00000135185	protein_coding	TMEM243		ILMN_1719254	ENSG00000100505	protein_coding	TRIM9
ENSG00000102030	ENST00000370009	protein_coding	NAA10		ILMN_1752213	ENSG00000135211	protein_coding	TMEM60		ILMN_1655316	ENSG00000100519	protein_coding	PSMC6
ENSG00000102032	ENST00000393700	protein_coding	RENBP		ILMN_1784863	ENSG00000135218	protein_coding	CD36		ILMN_1666305	ENSG00000100526	protein_coding	CDKN3
ENSG00000102034	ENST00000308167	protein_coding	ELF4		ILMN_2380740	ENSG00000135297	protein_coding	MTO1		ILMN_2330112	ENSG00000100528	protein_coding	CNIH1
ENSG00000102054	ENST00000380087	protein_coding	RBBP7		ILMN_2148847	ENSG00000135334	protein_coding	AKIRIN2		ILMN_1681008	ENSG00000100532	protein_coding	CGRRF1
ENSG00000102078	ENST00000218197	protein_coding	SLC25A14		ILMN_1810176	ENSG00000135341	protein_coding	MAP3K7		ILMN_1797310	ENSG00000100554	protein_coding	ATP6V1D
ENSG00000102081	ENST00000218200	protein_coding	FMR1		ILMN_1697491	ENSG00000135362	protein_coding	PRR5L		ILMN_1798395	ENSG00000100564	protein_coding	PIGH
ENSG00000102096	ENST00000376509	protein_coding	PIM2		ILMN_1699496	ENSG00000135365	protein_coding	PHF21A		ILMN_1784464	ENSG00000100565	protein_coding	LRRC74A
ENSG00000102100	ENST00000376521	protein_coding	SLC35A2		ILMN_1660577	ENSG00000135390	protein_coding	ATP5MC2		ILMN_2387553	ENSG00000100567	protein_coding	PSMA3
ENSG00000102103	ENST00000218224	protein_coding	PQBP1		ILMN_1753468	ENSG00000135404	protein_coding	CD63		ILMN_1693136	ENSG00000100568	protein_coding	VTI1B
ENSG00000102109	ENST00000218230	protein_coding	PCSK1N		ILMN_1690139	ENSG00000135426	protein_coding	TESPA1		ILMN_1653709	ENSG00000100575	protein_coding	TIMM9
ENSG00000102119	ENST00000369842	protein_coding	EMD		ILMN_2157510	ENSG00000135441	protein_coding	BLOC1S1		ILMN_1684168	ENSG00000100577	protein_coding	GSTZ1
ENSG00000102125	ENST00000369776	protein_coding	TAFAZZIN		ILMN_1661346	ENSG00000135486	protein_coding	HNRNPA1		ILMN_1651684	ENSG00000100578	protein_coding	KIAA0586
ENSG00000102144	ENST00000373316	protein_coding	PGK1		ILMN_1807972	ENSG00000135596	protein_coding	MICAL1		ILMN_1676670	ENSG00000100580	protein_coding	TMED8
ENSG00000102145	ENST00000376670	protein_coding	GATA1		ILMN_1720771	ENSG00000135604	protein_coding	STX11		ILMN_1703617	ENSG00000100591	protein_coding	AHSA1
ENSG00000102158	ENST00000358075	protein_coding	MAGT1		ILMN_1662954	ENSG00000135624	protein_coding	CCT7		ILMN_1787251	ENSG00000100592	protein_coding	DAAM1
ENSG00000102174	ENST00000682888	protein_coding	PHEX		ILMN_1810420	ENSG00000135636	protein_coding	DYSF		ILMN_2405264	ENSG00000100593	protein_coding	ISM2
ENSG00000102178	ENST00000369660	protein_coding	UBL4A		ILMN_1665557	ENSG00000135655	protein_coding	USP15		ILMN_1704290	ENSG00000100596	protein_coding	SPTLC2
ENSG00000102181	ENST00000355149	protein_coding	CD99L2		ILMN_1744517	ENSG00000135677	protein_coding	GNS		ILMN_1731736	ENSG00000100599	protein_coding	RIN3
ENSG00000102189	ENST00000322349	protein_coding	EEA1		ILMN_1693233	ENSG00000135709	protein_coding	KIAA0513		ILMN_1698019	ENSG00000100600	protein_coding	LGMN
ENSG00000102218	ENST00000218340	protein_coding	RP2		ILMN_1777915	ENSG00000135823	protein_coding	STX6		ILMN_2375973	ENSG00000100601	protein_coding	ALKBH1
ENSG00000102225	ENST00000357227	protein_coding	CDK16		ILMN_1671281	ENSG00000135828	protein_coding	RNASEL		ILMN_1688413	ENSG00000100603	protein_coding	SNW1
ENSG00000102226	ENST00000218348	protein_coding	USP11		ILMN_1742400	ENSG00000135837	protein_coding	CEP350		ILMN_1715674	ENSG00000100605	protein_coding	ITPK1
ENSG00000102241	ENST00000218364	protein_coding	HTATSF1		ILMN_1782070	ENSG00000135838	protein_coding	NPL		ILMN_1807455	ENSG00000100612	protein_coding	DHRS7
ENSG00000102245	ENST00000370628	protein_coding	CD40LG		ILMN_1810725	ENSG00000135842	protein_coding	NIBAN1		ILMN_2410516	ENSG00000100614	protein_coding	PPM1A
ENSG00000102265	ENST00000218388	protein_coding	TIMP1		ILMN_1723632	ENSG00000135845	protein_coding	PIGC		ILMN_1743402	ENSG00000100625	protein_coding	SIX4
ENSG00000102309	ENST00000373669	protein_coding	PIN4		ILMN_1813455	ENSG00000135899	protein_coding	SP110		ILMN_1652144	ENSG00000100626	protein_coding	GALNT16
ENSG00000102312	ENST00000326194	protein_coding	PORCN		ILMN_1702301	ENSG00000135905	protein_coding	DOCK10		ILMN_1795811	ENSG00000100628	protein_coding	ASB2
ENSG00000102316	ENST00000375053	protein_coding	MAGED2		ILMN_1680453	ENSG00000135916	protein_coding	ITM2C		ILMN_1806825	ENSG00000100629	protein_coding	CEP128
ENSG00000102317	ENST00000376759	protein_coding	RBM3		ILMN_2390974	ENSG00000135924	protein_coding	DNAJB2		ILMN_1781795	ENSG00000100632	protein_coding	ERH
ENSG00000102362	ENST00000372981	protein_coding	SYTL4		ILMN_1705213	ENSG00000135926	protein_coding	TMBIM1		ILMN_2379788	ENSG00000100644	protein_coding	HIF1A
ENSG00000102390	ENST00000373358	protein_coding	PBDC1		ILMN_1704985	ENSG00000135929	protein_coding	CYP27A1		ILMN_2226917	ENSG00000100647	protein_coding	SUSD6
ENSG00000102393	ENST00000218516	protein_coding	GLA		ILMN_1738326	ENSG00000135930	protein_coding	EIF4E2		ILMN_1761996	ENSG00000100650	protein_coding	SRSF5
ENSG00000102401	ENST00000341189	protein_coding	ARMCX3		ILMN_1765858	ENSG00000135932	protein_coding	CAB39		ILMN_1776112	ENSG00000100652	protein_coding	SLC10A1
ENSG00000102409	ENST00000372695	protein_coding	BEX4		ILMN_1663512	ENSG00000135940	protein_coding	COX5B		ILMN_2318430	ENSG00000100664	protein_coding	EIF5
ENSG00000102445	ENST00000378784	protein_coding	RUBCNL		ILMN_1735432	ENSG00000136003	protein_coding	ISCU		ILMN_1759631	ENSG00000100665	protein_coding	SERPINA4
ENSG00000102524	ENST00000375887	protein_coding	TNFSF13B		ILMN_1711919	ENSG00000136021	protein_coding	SCYL2		ILMN_1712023	ENSG00000100678	protein_coding	SLC8A3
ENSG00000102531	ENST00000398316	protein_coding	FNDC3A		ILMN_2117623	ENSG00000136040	protein_coding	PLXNC1		ILMN_1772692	ENSG00000100697	protein_coding	DICER1
ENSG00000102543	ENST00000466868	protein_coding	CDADC1		ILMN_1765076	ENSG00000136044	protein_coding	APPL2		ILMN_1785324	ENSG00000100714	protein_coding	MTHFD1
ENSG00000102554	ENST00000377687	protein_coding	KLF5		ILMN_1743049	ENSG00000136045	protein_coding	PWP1		ILMN_1788841	ENSG00000100721	protein_coding	TCL1A
ENSG00000102572	ENST00000376547	protein_coding	STK24		ILMN_1776723	ENSG00000136147	protein_coding	PHF11		ILMN_2335669	ENSG00000100722	protein_coding	ZC3H14
ENSG00000102575	ENST00000218758	protein_coding	ACP5		ILMN_1751708	ENSG00000136156	protein_coding	ITM2B		ILMN_1685079	ENSG00000100726	protein_coding	TELO2
ENSG00000102580	ENST00000602402	protein_coding	DNAJC3		ILMN_2148668	ENSG00000136161	protein_coding	RCBTB2		ILMN_1740010	ENSG00000100731	protein_coding	PCNX1
ENSG00000102595	ENST00000463054	protein_coding	UGGT2		ILMN_1662932	ENSG00000136167	protein_coding	LCP1		ILMN_1734611	ENSG00000100739	protein_coding	BDKRB1
ENSG00000102606	ENST00000317133	protein_coding	ARHGEF7		ILMN_2359789	ENSG00000136238	protein_coding	RAC1		ILMN_1712748	ENSG00000100744	protein_coding	GSKIP
ENSG00000102710	ENST00000350612	protein_coding	SUPT20H		ILMN_1724293	ENSG00000136240	protein_coding	KDELR2		ILMN_1805828	ENSG00000100749	protein_coding	VRK1
ENSG00000102738	ENST00000323563	protein_coding	MRPS31		ILMN_1709820	ENSG00000136250	protein_coding	AOAH		ILMN_1657515	ENSG00000100784	protein_coding	RPS6KA5
ENSG00000102753	ENST00000261667	protein_coding	KPNA3		ILMN_1676548	ENSG00000136261	protein_coding	BZW2		ILMN_1803254	ENSG00000100796	protein_coding	PPP4R3A
ENSG00000102760	ENST00000379359	protein_coding	RGCC		ILMN_1679405	ENSG00000136271	protein_coding	DDX56		ILMN_1724897	ENSG00000100802	protein_coding	C14orf93
ENSG00000102763	ENST00000379310	protein_coding	VWA8		ILMN_2376289	ENSG00000136279	protein_coding	DBNL		ILMN_1744649	ENSG00000100804	protein_coding	PSMB5
ENSG00000102786	ENST00000311234	protein_coding	INTS6		ILMN_1652198	ENSG00000136280	protein_coding	CCM2		ILMN_1770892	ENSG00000100811	protein_coding	YY1
ENSG00000102796	ENST00000218981	protein_coding	DHRS12		ILMN_1692295	ENSG00000136286	protein_coding	MYO1G		ILMN_1699636	ENSG00000100813	protein_coding	ACIN1
ENSG00000102804	ENST00000261489	protein_coding	TSC22D1		ILMN_1692731	ENSG00000136295	protein_coding	TTYH3		ILMN_2347349	ENSG00000100814	protein_coding	CCNB1IP1
ENSG00000102805	ENST00000377453	protein_coding	CLN5		ILMN_1750961	ENSG00000136404	protein_coding	TM6SF1		ILMN_1658144	ENSG00000100815	protein_coding	TRIP11
ENSG00000102837	ENST00000219022	protein_coding	OLFM4		ILMN_1705310	ENSG00000136451	protein_coding	VEZF1		ILMN_1661886	ENSG00000100823	protein_coding	APEX1
ENSG00000102858	ENST00000262370	protein_coding	MGRN1		ILMN_1682264	ENSG00000136485	protein_coding	DCAF7		ILMN_1702105	ENSG00000100842	protein_coding	EFS
ENSG00000102870	ENST00000262525	protein_coding	ZNF629		ILMN_1749297	ENSG00000136518	protein_coding	ACTL6A		ILMN_2322747	ENSG00000100852	protein_coding	ARHGAP5
ENSG00000102871	ENST00000345057	protein_coding	TRADD		ILMN_1807397	ENSG00000136521	protein_coding	NDUFB5		ILMN_1765257	ENSG00000100865	protein_coding	CINP
ENSG00000102878	ENST00000521374	protein_coding	HSF4		ILMN_1742798	ENSG00000136527	protein_coding	TRA2B		ILMN_1725726	ENSG00000100867	protein_coding	DHRS2
ENSG00000102879	ENST00000219150	protein_coding	CORO1A		ILMN_1717337	ENSG00000136536	protein_coding	MARCHF7		ILMN_1753862	ENSG00000100883	protein_coding	SRP54
ENSG00000102882	ENST00000263025	protein_coding	MAPK3		ILMN_1715069	ENSG00000136560	protein_coding	TANK		ILMN_1806122	ENSG00000100888	protein_coding	CHD8
ENSG00000102886	ENST00000406256	protein_coding	GDPD3		ILMN_1783695	ENSG00000136628	protein_coding	EPRS1		ILMN_1671791	ENSG00000100889	protein_coding	PCK2
ENSG00000102893	ENST00000323584	protein_coding	PHKB		ILMN_2087646	ENSG00000136630	protein_coding	HLX		ILMN_2389376	ENSG00000100897	protein_coding	DCAF11
ENSG00000102897	ENST00000396052	protein_coding	LYRM1		ILMN_2073307	ENSG00000136634	protein_coding	IL10		ILMN_1773154	ENSG00000100906	protein_coding	NFKBIA
ENSG00000102898	ENST00000219169	protein_coding	NUTF2		ILMN_1774874	ENSG00000136689	protein_coding	IL1RN		ILMN_1755677	ENSG00000100908	protein_coding	EMC9
ENSG00000102900	ENST00000308159	protein_coding	NUP93		ILMN_1670172	ENSG00000136709	protein_coding	WDR33		ILMN_1775943	ENSG00000100916	protein_coding	BRMS1L
ENSG00000102901	ENST00000562787	protein_coding	CENPT		ILMN_1730347	ENSG00000136710	protein_coding	CCDC115		ILMN_1790311	ENSG00000100934	protein_coding	SEC23A
ENSG00000102908	ENST00000349945	protein_coding	NFAT5		ILMN_1700044	ENSG00000136715	protein_coding	SAP130		ILMN_1721703	ENSG00000100941	protein_coding	PNN
ENSG00000102910	ENST00000285737	protein_coding	LONP2		ILMN_1674160	ENSG00000136717	protein_coding	BIN1		ILMN_2299221	ENSG00000100949	protein_coding	RABGGTA
ENSG00000102921	ENST00000262384	protein_coding	N4BP1		ILMN_2156982	ENSG00000136718	protein_coding	IMP4		ILMN_1773389	ENSG00000100979	protein_coding	PLTP
ENSG00000102931	ENST00000219204	protein_coding	ARL2BP		ILMN_2360291	ENSG00000136731	protein_coding	UGGT1		ILMN_2232368	ENSG00000100982	protein_coding	PCIF1
ENSG00000102974	ENST00000264010	protein_coding	CTCF		ILMN_1668039	ENSG00000136732	protein_coding	GYPC		ILMN_1683462	ENSG00000100983	protein_coding	GSS
ENSG00000102977	ENST00000620761	protein_coding	ACD		ILMN_2329958	ENSG00000136754	protein_coding	ABI1		ILMN_1796316	ENSG00000100985	protein_coding	MMP9
ENSG00000102978	ENST00000219252	protein_coding	POLR2C		ILMN_1734316	ENSG00000136758	protein_coding	YME1L1		ILMN_2402806	ENSG00000100991	protein_coding	TRPC4AP
ENSG00000102981	ENST00000219255	protein_coding	PARD6A		ILMN_1680314	ENSG00000136810	protein_coding	TXN		ILMN_1778360	ENSG00000100994	protein_coding	PYGB
ENSG00000103005	ENST00000219281	protein_coding	USB1		ILMN_1730698	ENSG00000136811	protein_coding	ODF2		ILMN_2245305	ENSG00000100997	protein_coding	ABHD12
ENSG00000103018	ENST00000307892	protein_coding	CYB5B		ILMN_1847822	ENSG00000136813	protein_coding	ECPAS		ILMN_1717262	ENSG00000101000	protein_coding	PROCR
ENSG00000103024	ENST00000219302	protein_coding	NME3		ILMN_1697166	ENSG00000136819	protein_coding	C9orf78		ILMN_1697751	ENSG00000101003	protein_coding	GINS1
ENSG00000103035	ENST00000219313	protein_coding	PSMD7		ILMN_1805812	ENSG00000136827	protein_coding	TOR1A		ILMN_1779257	ENSG00000101017	protein_coding	CD40
ENSG00000103037	ENST00000219315	protein_coding	SETD6		ILMN_1661755	ENSG00000136830	protein_coding	NIBAN2		ILMN_1745152	ENSG00000101019	protein_coding	UQCC1
ENSG00000103043	ENST00000261776	protein_coding	VAC14		ILMN_1687857	ENSG00000136840	protein_coding	ST6GALNAC4		ILMN_1652407	ENSG00000101040	protein_coding	ZMYND8
ENSG00000103047	ENST00000561931	protein_coding	TANGO6		ILMN_1804562	ENSG00000136868	protein_coding	SLC31A1		ILMN_1679233	ENSG00000101049	protein_coding	SGK2
ENSG00000103051	ENST00000323786	protein_coding	COG4		ILMN_1706217	ENSG00000136869	protein_coding	TLR4		ILMN_1673172	ENSG00000101052	protein_coding	IFT52
ENSG00000103061	ENST00000263997	protein_coding	SLC7A6OS		ILMN_1697440	ENSG00000136875	protein_coding	PRPF4		ILMN_1709020	ENSG00000101057	protein_coding	MYBL2
ENSG00000103064	ENST00000219343	protein_coding	SLC7A6		ILMN_1784523	ENSG00000136888	protein_coding	ATP6V1G1		ILMN_1774238	ENSG00000101074	protein_coding	R3HDML
ENSG00000103067	ENST00000473183	protein_coding	ESRP2		ILMN_1732049	ENSG00000136908	protein_coding	DPM2		ILMN_1738229	ENSG00000101079	protein_coding	NDRG3
ENSG00000103089	ENST00000569949	protein_coding	FA2H		ILMN_1700028	ENSG00000136932	protein_coding	TRMO		ILMN_1673357	ENSG00000101082	protein_coding	SLA2
ENSG00000103091	ENST00000536050	protein_coding	WDR59		ILMN_1741957	ENSG00000136933	protein_coding	RABEPK		ILMN_1711383	ENSG00000101109	protein_coding	STK4
ENSG00000103111	ENST00000248248	protein_coding	MON1B		ILMN_1684293	ENSG00000136938	protein_coding	ANP32B		ILMN_1666019	ENSG00000101126	protein_coding	ADNP
ENSG00000103121	ENST00000219400	protein_coding	CMC2		ILMN_2043816	ENSG00000136950	protein_coding	ARPC5L		ILMN_2236714	ENSG00000101138	protein_coding	CSTF1
ENSG00000103126	ENST00000262320	protein_coding	AXIN1		ILMN_2209748	ENSG00000136986	protein_coding	DERL1		ILMN_1741566	ENSG00000101144	protein_coding	BMP7
ENSG00000103145	ENST00000248089	protein_coding	HCFC1R1		ILMN_1680618	ENSG00000136997	protein_coding	MYC		ILMN_1781454	ENSG00000101146	protein_coding	RAE1
ENSG00000103148	ENST00000399953	protein_coding	NPRL3		ILMN_1793616	ENSG00000137075	protein_coding	RNF38		ILMN_1699570	ENSG00000101150	protein_coding	TPD52L2
ENSG00000103152	ENST00000356432	protein_coding	MPG		ILMN_1696643	ENSG00000137076	protein_coding	TLN1		ILMN_1789642	ENSG00000101152	protein_coding	DNAJC5
ENSG00000103154	ENST00000305202	protein_coding	NECAB2		ILMN_1762281	ENSG00000137100	protein_coding	DCTN3		ILMN_1666269	ENSG00000101160	protein_coding	CTSZ
ENSG00000103168	ENST00000341690	protein_coding	TAF1C		ILMN_1656791	ENSG00000137154	protein_coding	RPS6		ILMN_1659259	ENSG00000101161	protein_coding	PRPF6
ENSG00000103174	ENST00000312251	protein_coding	NAGPA		ILMN_1669674	ENSG00000137161	protein_coding	CNPY3		ILMN_1728168	ENSG00000101166	protein_coding	PRELID3B
ENSG00000103187	ENST00000262428	protein_coding	COTL1		ILMN_1815023	ENSG00000137193	protein_coding	PIM1		ILMN_1769014	ENSG00000101181	protein_coding	MTG2
ENSG00000103194	ENST00000219473	protein_coding	USP10		ILMN_1729487	ENSG00000137198	protein_coding	GMPR		ILMN_1701962	ENSG00000101182	protein_coding	PSMA7
ENSG00000103196	ENST00000262424	protein_coding	CRISPLD2		ILMN_1673604	ENSG00000137207	protein_coding	YIPF3		ILMN_1727200	ENSG00000101187	protein_coding	SLCO4A1
ENSG00000103197	ENST00000350773	protein_coding	TSC2		ILMN_1685258	ENSG00000137210	protein_coding	TMEM14B		ILMN_1778831	ENSG00000101188	protein_coding	NTSR1
ENSG00000103199	ENST00000545009	protein_coding	ZNF500		ILMN_1743763	ENSG00000137221	protein_coding	TJAP1		ILMN_1790136	ENSG00000101189	protein_coding	MRGBP
ENSG00000103202	ENST00000219479	protein_coding	NME4		ILMN_2119535	ENSG00000137275	protein_coding	RIPK1		ILMN_1814247	ENSG00000101190	protein_coding	TCFL5
ENSG00000103222	ENST00000399410	protein_coding	ABCC1		ILMN_2311537	ENSG00000137309	protein_coding	HMGA1		ILMN_1763605	ENSG00000101191	protein_coding	DIDO1
ENSG00000103227	ENST00000570168	protein_coding	LMF1		ILMN_1661439	ENSG00000137312	protein_coding	FLOT1		ILMN_1755909	ENSG00000101193	protein_coding	GID8
ENSG00000103245	ENST00000251588	protein_coding	CIAO3		ILMN_1814122	ENSG00000137337	protein_coding	MDC1		ILMN_1785405	ENSG00000101194	protein_coding	SLC17A9
ENSG00000103249	ENST00000382745	protein_coding	CLCN7		ILMN_1740185	ENSG00000137364	protein_coding	TPMT		ILMN_1675709	ENSG00000101199	protein_coding	ARFGAP1
ENSG00000103254	ENST00000569529	protein_coding	ANTKMT		ILMN_1752526	ENSG00000137393	protein_coding	RNF144B		ILMN_1811443	ENSG00000101200	protein_coding	AVP
ENSG00000103257	ENST00000261622	protein_coding	SLC7A5		ILMN_1703006	ENSG00000137409	protein_coding	MTCH1		ILMN_1753182	ENSG00000101203	protein_coding	COL20A1
ENSG00000103260	ENST00000219542	protein_coding	METRN		ILMN_1761945	ENSG00000137441	protein_coding	FGFBP2		ILMN_2108735	ENSG00000101210	protein_coding	EEF1A2
ENSG00000103264	ENST00000311635	protein_coding	FBXO31		ILMN_1730620	ENSG00000137486	protein_coding	ARRB1		ILMN_2075800	ENSG00000101213	protein_coding	PTK6
ENSG00000103266	ENST00000219548	protein_coding	STUB1		ILMN_1655622	ENSG00000137492	protein_coding	THAP12		ILMN_1683204	ENSG00000101216	protein_coding	GMEB2
ENSG00000103274	ENST00000283027	protein_coding	NUBP1		ILMN_2334296	ENSG00000137496	protein_coding	IL18BP		ILMN_1697363	ENSG00000101220	protein_coding	ADISSP
ENSG00000103275	ENST00000397514	protein_coding	UBE2I		ILMN_2232166	ENSG00000137500	protein_coding	CCDC90B		ILMN_1738418	ENSG00000101222	protein_coding	SPEF1
ENSG00000103313	ENST00000219596	protein_coding	MEFV		ILMN_2336609	ENSG00000137501	protein_coding	SYTL2		ILMN_2338323	ENSG00000101224	protein_coding	CDC25B
ENSG00000103316	ENST00000219599	protein_coding	CRYM		ILMN_1769091	ENSG00000137509	protein_coding	PRCP		ILMN_1772869	ENSG00000101230	protein_coding	ISM1
ENSG00000103319	ENST00000263026	protein_coding	EEF2K		ILMN_2363586	ENSG00000137575	protein_coding	SDCBP		ILMN_1717809	ENSG00000101236	protein_coding	RNF24
ENSG00000103326	ENST00000219611	protein_coding	CAPN15		ILMN_1759818	ENSG00000137642	protein_coding	SORL1		ILMN_1703989	ENSG00000101246	protein_coding	ARFRP1
ENSG00000103335	ENST00000301015	protein_coding	PIEZO1		ILMN_2326509	ENSG00000137752	protein_coding	CASP1		ILMN_1813344	ENSG00000101247	protein_coding	NDUFAF5
ENSG00000103342	ENST00000434724	protein_coding	GSPT1		ILMN_1742224	ENSG00000137776	protein_coding	SLTM		ILMN_1787815	ENSG00000101255	protein_coding	TRIB3
ENSG00000103351	ENST00000571025	protein_coding	CLUAP1		ILMN_1738482	ENSG00000137814	protein_coding	HAUS2		ILMN_1709683	ENSG00000101265	protein_coding	RASSF2
ENSG00000103353	ENST00000395878	protein_coding	UBFD1		ILMN_1689725	ENSG00000137818	protein_coding	RPLP1		ILMN_2386354	ENSG00000101266	protein_coding	CSNK2A1
ENSG00000103355	ENST00000293851	protein_coding	PRSS33		ILMN_1727309	ENSG00000137824	protein_coding	RMDN3		ILMN_1758443	ENSG00000101280	protein_coding	ANGPT4
ENSG00000103356	ENST00000563232	protein_coding	EARS2		ILMN_1724066	ENSG00000137841	protein_coding	PLCB2		ILMN_1790973	ENSG00000101290	protein_coding	CDS2
ENSG00000103363	ENST00000409477	protein_coding	ELOB		ILMN_2175465	ENSG00000137876	protein_coding	RSL24D1		ILMN_1807833	ENSG00000101294	protein_coding	HM13
ENSG00000103365	ENST00000309859	protein_coding	GGA2		ILMN_1737857	ENSG00000137947	protein_coding	GTF2B		ILMN_1757532	ENSG00000101298	protein_coding	SNPH
ENSG00000103381	ENST00000381774	protein_coding	CPPED1		ILMN_1790354	ENSG00000137955	protein_coding	RABGGTB		ILMN_1733997	ENSG00000101307	protein_coding	SIRPB1
ENSG00000103415	ENST00000570646	protein_coding	HMOX2		ILMN_1714990	ENSG00000137992	protein_coding	DBT		ILMN_2366246	ENSG00000101310	protein_coding	SEC23B
ENSG00000103423	ENST00000262375	protein_coding	DNAJA3		ILMN_1676893	ENSG00000138031	protein_coding	ADCY3		ILMN_1736426	ENSG00000101333	protein_coding	PLCB4
ENSG00000103429	ENST00000261658	protein_coding	BFAR		ILMN_1716862	ENSG00000138032	protein_coding	PPM1B		ILMN_1675062	ENSG00000101335	protein_coding	MYL9
ENSG00000103472	ENST00000564580	lncRNA	RRN3P2		ILMN_2051408	ENSG00000138035	protein_coding	PNPT1		ILMN_1791771	ENSG00000101336	protein_coding	HCK
ENSG00000103479	ENST00000262133	protein_coding	RBL2		ILMN_2388605	ENSG00000138071	protein_coding	ACTR2		ILMN_1674421	ENSG00000101337	protein_coding	TM9SF4
ENSG00000103485	ENST00000395384	protein_coding	QPRT		ILMN_1774584	ENSG00000138085	protein_coding	ATRAID		ILMN_1768640	ENSG00000101343	protein_coding	CRNKL1
ENSG00000103489	ENST00000261381	protein_coding	XYLT1		ILMN_1792314	ENSG00000138107	protein_coding	ACTR1A		ILMN_2276758	ENSG00000101346	protein_coding	POFUT1
ENSG00000103490	ENST00000247470	protein_coding	PYCARD		ILMN_1682799	ENSG00000138134	protein_coding	STAMBPL1		ILMN_1721026	ENSG00000101347	protein_coding	SAMHD1
ENSG00000103495	ENST00000219782	protein_coding	MAZ		ILMN_1656501	ENSG00000138166	protein_coding	DUSP5		ILMN_1803655	ENSG00000101349	protein_coding	PAK5
ENSG00000103496	ENST00000313843	protein_coding	STX4		ILMN_1773125	ENSG00000138185	protein_coding	ENTPD1		ILMN_1702279	ENSG00000101350	protein_coding	KIF3B
ENSG00000103502	ENST00000219789	protein_coding	CDIPT		ILMN_1703791	ENSG00000138279	protein_coding	ANXA7		ILMN_1780356	ENSG00000101353	protein_coding	MROH8
ENSG00000103507	ENST00000219794	protein_coding	BCKDK		ILMN_1685097	ENSG00000138303	protein_coding	ASCC1		ILMN_1787628	ENSG00000101361	protein_coding	NOP56
ENSG00000103510	ENST00000219797	protein_coding	KAT8		ILMN_1656625	ENSG00000138326	protein_coding	RPS24		ILMN_1673944	ENSG00000101363	protein_coding	MANBAL
ENSG00000103522	ENST00000337929	protein_coding	IL21R		ILMN_2282959	ENSG00000138346	protein_coding	DNA2		ILMN_1721669	ENSG00000101365	protein_coding	IDH3B
ENSG00000103528	ENST00000562034	protein_coding	SYT17		ILMN_1673991	ENSG00000138363	protein_coding	ATIC		ILMN_1777721	ENSG00000101367	protein_coding	MAPRE1
ENSG00000103534	ENST00000567478	protein_coding	TMC5		ILMN_1672006	ENSG00000138385	protein_coding	SSB		ILMN_1691376	ENSG00000101384	protein_coding	JAG1
ENSG00000103540	ENST00000381396	protein_coding	CCP110		ILMN_2091347	ENSG00000138413	protein_coding	IDH1		ILMN_1711023	ENSG00000101391	protein_coding	CDK5RAP1
ENSG00000103544	ENST00000251143	protein_coding	VPS35L		ILMN_1739942	ENSG00000138439	protein_coding	FAM117B		ILMN_1753241	ENSG00000101400	protein_coding	SNTA1
ENSG00000103549	ENST00000324685	protein_coding	RNF40		ILMN_2053103	ENSG00000138449	protein_coding	SLC40A1		ILMN_1735124	ENSG00000101405	protein_coding	OXT
ENSG00000103550	ENST00000567367	protein_coding	KNOP1		ILMN_1709817	ENSG00000138459	protein_coding	SLC35A5		ILMN_1741398	ENSG00000101407	protein_coding	TTI1
ENSG00000103569	ENST00000219919	protein_coding	AQP9		ILMN_1793743	ENSG00000138463	protein_coding	SLC49A4		ILMN_2051469	ENSG00000101412	protein_coding	E2F1
ENSG00000103591	ENST00000561452	protein_coding	AAGAB		ILMN_2187718	ENSG00000138495	protein_coding	COX17		ILMN_1664025	ENSG00000101417	protein_coding	PXMP4
ENSG00000103642	ENST00000261893	protein_coding	LACTB		ILMN_1731224	ENSG00000138496	protein_coding	PARP9		ILMN_1771233	ENSG00000101421	protein_coding	CHMP4B
ENSG00000103653	ENST00000220003	protein_coding	CSK		ILMN_1784333	ENSG00000138593	protein_coding	SECISBP2L		ILMN_1766736	ENSG00000101425	protein_coding	BPI
ENSG00000103657	ENST00000443617	protein_coding	HERC1		ILMN_1734229	ENSG00000138600	protein_coding	SPPL2A		ILMN_1800354	ENSG00000101439	protein_coding	CST3
ENSG00000103671	ENST00000261884	protein_coding	TRIP4		ILMN_1767816	ENSG00000138613	protein_coding	APH1B		ILMN_1652594	ENSG00000101442	protein_coding	ACTR5
ENSG00000103707	ENST00000220058	protein_coding	MTFMT		ILMN_1733991	ENSG00000138629	protein_coding	UBL7		ILMN_1799120	ENSG00000101443	protein_coding	WFDC2
ENSG00000103769	ENST00000261890	protein_coding	RAB11A		ILMN_1654639	ENSG00000138642	protein_coding	HERC6		ILMN_1657862	ENSG00000101444	protein_coding	AHCY
ENSG00000103811	ENST00000220166	protein_coding	CTSH		ILMN_1729749	ENSG00000138646	protein_coding	HERC5		ILMN_1727098	ENSG00000101445	protein_coding	PPP1R16B
ENSG00000103855	ENST00000564751	protein_coding	CD276		ILMN_1726755	ENSG00000138663	protein_coding	COPS4		ILMN_1794266	ENSG00000101448	protein_coding	EPPIN
ENSG00000103876	ENST00000561421	protein_coding	FAH		ILMN_2321451	ENSG00000138668	protein_coding	HNRNPD		ILMN_1733667	ENSG00000101452	protein_coding	DHX35
ENSG00000103978	ENST00000389834	protein_coding	TMEM87A		ILMN_1724959	ENSG00000138674	protein_coding	SEC31A		ILMN_1691117	ENSG00000101457	protein_coding	DNTTIP1
ENSG00000103994	ENST00000263805	protein_coding	ZNF106		ILMN_1794875	ENSG00000138678	protein_coding	GPAT3		ILMN_1776188	ENSG00000101460	protein_coding	MAP1LC3A
ENSG00000104064	ENST00000220429	protein_coding	GABPB1		ILMN_1806266	ENSG00000138698	protein_coding	RAP1GDS1		ILMN_1738263	ENSG00000101464	protein_coding	PIGU
ENSG00000104081	ENST00000354670	protein_coding	BMF		ILMN_1668605	ENSG00000138744	protein_coding	NAAA		ILMN_1693428	ENSG00000101470	protein_coding	TNNC2
ENSG00000104093	ENST00000251076	protein_coding	DMXL2		ILMN_2381753	ENSG00000138757	protein_coding	G3BP2		ILMN_1679600	ENSG00000101473	protein_coding	ACOT8
ENSG00000104129	ENST00000220496	protein_coding	DNAJC17		ILMN_1814726	ENSG00000138760	protein_coding	SCARB2		ILMN_1674394	ENSG00000101474	protein_coding	APMAP
ENSG00000104131	ENST00000261868	protein_coding	EIF3J		ILMN_1692121	ENSG00000138768	protein_coding	USO1		ILMN_1699648	ENSG00000101493	protein_coding	ZNF516
ENSG00000104133	ENST00000261866	protein_coding	SPG11		ILMN_2342455	ENSG00000138777	protein_coding	PPA2		ILMN_1775739	ENSG00000101542	protein_coding	CDH20
ENSG00000104142	ENST00000220509	protein_coding	VPS18		ILMN_1725169	ENSG00000138785	protein_coding	INTS12		ILMN_2080751	ENSG00000101544	protein_coding	ADNP2
ENSG00000104164	ENST00000220531	protein_coding	BLOC1S6		ILMN_1679185	ENSG00000138795	protein_coding	LEF1		ILMN_1736130	ENSG00000101546	protein_coding	RBFA
ENSG00000104177	ENST00000267836	protein_coding	MYEF2		ILMN_1719906	ENSG00000138796	protein_coding	HADH		ILMN_1806804	ENSG00000101557	protein_coding	USP14
ENSG00000104205	ENST00000345714	protein_coding	SGK3		ILMN_1781819	ENSG00000138801	protein_coding	PAPSS1		ILMN_1779410	ENSG00000101558	protein_coding	VAPA
ENSG00000104218	ENST00000521168	protein_coding	CSPP1		ILMN_1811574	ENSG00000138834	protein_coding	MAPK8IP3		ILMN_1738173	ENSG00000101574	protein_coding	METTL4
ENSG00000104219	ENST00000262096	protein_coding	ZDHHC2		ILMN_1764410	ENSG00000138867	protein_coding	GUCD1		ILMN_1670028	ENSG00000101577	protein_coding	LPIN2
ENSG00000104221	ENST00000220659	protein_coding	BRF2		ILMN_1695851	ENSG00000138964	protein_coding	PARVG		ILMN_1808148	ENSG00000101596	protein_coding	SMCHD1
ENSG00000104228	ENST00000305364	protein_coding	TRIM35		ILMN_1789596	ENSG00000139083	protein_coding	ETV6		ILMN_1680344	ENSG00000101605	protein_coding	MYOM1
ENSG00000104231	ENST00000220669	protein_coding	ZFAND1		ILMN_2151281	ENSG00000139112	protein_coding	GABARAPL1		ILMN_1675848	ENSG00000101608	protein_coding	MYL12A
ENSG00000104267	ENST00000285379	protein_coding	CA2		ILMN_1782635	ENSG00000139131	protein_coding	YARS2		ILMN_1703754	ENSG00000101639	protein_coding	CEP192
ENSG00000104299	ENST00000521022	protein_coding	INTS9		ILMN_1733288	ENSG00000139178	protein_coding	C1RL		ILMN_1769637	ENSG00000101654	protein_coding	RNMT
ENSG00000104312	ENST00000220751	protein_coding	RIPK2		ILMN_1658399	ENSG00000139187	protein_coding	KLRG1		ILMN_2203891	ENSG00000101665	protein_coding	SMAD7
ENSG00000104320	ENST00000265433	protein_coding	NBN		ILMN_1737611	ENSG00000139190	protein_coding	VAMP1		ILMN_1696434	ENSG00000101680	protein_coding	LAMA1
ENSG00000104324	ENST00000220763	protein_coding	CPQ		ILMN_1660232	ENSG00000139197	protein_coding	PEX5		ILMN_1747192	ENSG00000101695	protein_coding	RNF125
ENSG00000104325	ENST00000220764	protein_coding	DECR1		ILMN_2069593	ENSG00000139218	protein_coding	SCAF11		ILMN_1661833	ENSG00000101745	protein_coding	ANKRD12
ENSG00000104343	ENST00000419880	protein_coding	UBE2W		ILMN_1677466	ENSG00000139318	protein_coding	DUSP6		ILMN_2087629	ENSG00000101746	protein_coding	NOL4
ENSG00000104365	ENST00000520810	protein_coding	IKBKB		ILMN_2067370	ENSG00000139343	protein_coding	SNRPF		ILMN_1788832	ENSG00000101752	protein_coding	MIB1
ENSG00000104369	ENST00000518195	protein_coding	JPH1		ILMN_1679731	ENSG00000139370	protein_coding	SLC15A4		ILMN_2363621	ENSG00000101773	protein_coding	RBBP8
ENSG00000104375	ENST00000617590	protein_coding	STK3		ILMN_1777096	ENSG00000139372	protein_coding	TDG		ILMN_2404135	ENSG00000101782	protein_coding	RIOK3
ENSG00000104381	ENST00000675928	protein_coding	GDAP1		ILMN_1764380	ENSG00000139433	protein_coding	GLTP		ILMN_1653129	ENSG00000101811	protein_coding	CSTF2
ENSG00000104388	ENST00000262646	protein_coding	RAB2A		ILMN_1760922	ENSG00000139436	protein_coding	GIT2		ILMN_1803213	ENSG00000101825	protein_coding	MXRA5
ENSG00000104408	ENST00000220849	protein_coding	EIF3E		ILMN_1658639	ENSG00000139508	protein_coding	SLC46A3		ILMN_1806198	ENSG00000101842	protein_coding	VSIG1
ENSG00000104412	ENST00000519450	protein_coding	EMC2		ILMN_1773620	ENSG00000139613	protein_coding	SMARCC2		ILMN_1776102	ENSG00000101843	protein_coding	PSMD10
ENSG00000104427	ENST00000263849	protein_coding	ZC2HC1A		ILMN_1713189	ENSG00000139620	protein_coding	KANSL2		ILMN_2313782	ENSG00000101844	protein_coding	ATG4A
ENSG00000104442	ENST00000276569	protein_coding	ARMC1		ILMN_2208495	ENSG00000139624	protein_coding	CERS5		ILMN_1778956	ENSG00000101846	protein_coding	STS
ENSG00000104447	ENST00000220888	protein_coding	TRPS1		ILMN_2119692	ENSG00000139631	protein_coding	CSAD		ILMN_1744795	ENSG00000101849	protein_coding	TBL1X
ENSG00000104472	ENST00000220913	protein_coding	CHRAC1		ILMN_1761159	ENSG00000139641	protein_coding	ESYT1		ILMN_1756261	ENSG00000101850	protein_coding	GPR143
ENSG00000104490	ENST00000220931	protein_coding	NCALD		ILMN_1693311	ENSG00000139644	protein_coding	TMBIM6		ILMN_1684771	ENSG00000101856	protein_coding	PGRMC1
ENSG00000104517	ENST00000220959	protein_coding	UBR5		ILMN_1802292	ENSG00000139668	protein_coding	WDFY2		ILMN_2191436	ENSG00000101868	protein_coding	POLA1
ENSG00000104518	ENST00000262580	protein_coding	GSDMD		ILMN_1720285	ENSG00000139684	protein_coding	ESD		ILMN_1761858	ENSG00000101871	protein_coding	MID1
ENSG00000104522	ENST00000425753	protein_coding	GFUS		ILMN_1710427	ENSG00000139722	protein_coding	VPS37B		ILMN_1675359	ENSG00000101882	protein_coding	NKAP
ENSG00000104529	ENST00000395119	protein_coding	EEF1D		ILMN_1760954	ENSG00000139726	protein_coding	DENR		ILMN_1785107	ENSG00000101888	protein_coding	NXT2
ENSG00000104611	ENST00000265807	protein_coding	SH2D4A		ILMN_1695792	ENSG00000139842	protein_coding	CUL4A		ILMN_1723686	ENSG00000101890	protein_coding	GUCY2F
ENSG00000104613	ENST00000397977	protein_coding	INTS10		ILMN_1691181	ENSG00000139921	protein_coding	TMX1		ILMN_1653211	ENSG00000101892	protein_coding	ATP1B4
ENSG00000104626	ENST00000519292	protein_coding	ERI1		ILMN_1780132	ENSG00000139946	protein_coding	PELI2		ILMN_1761456	ENSG00000101901	protein_coding	ALG13
ENSG00000104643	ENST00000221086	protein_coding	MTMR9		ILMN_1756928	ENSG00000139970	protein_coding	RTN1		ILMN_1758104	ENSG00000101911	protein_coding	PRPS2
ENSG00000104660	ENST00000321250	protein_coding	LEPROTL1		ILMN_1735402	ENSG00000139990	protein_coding	DCAF5		ILMN_1657892	ENSG00000101916	protein_coding	TLR8
ENSG00000104671	ENST00000221114	protein_coding	DCTN6		ILMN_1727271	ENSG00000140105	protein_coding	WARS1		ILMN_1779374	ENSG00000101935	protein_coding	AMMECR1
ENSG00000104679	ENST00000265806	protein_coding	R3HCC1		ILMN_1707199	ENSG00000140153	protein_coding	WDR20		ILMN_1805512	ENSG00000101940	protein_coding	WDR13
ENSG00000104687	ENST00000221130	protein_coding	GSR		ILMN_1676799	ENSG00000140259	protein_coding	MFAP1		ILMN_1781479	ENSG00000101945	protein_coding	SUV39H1
ENSG00000104689	ENST00000221132	protein_coding	TNFRSF10A		ILMN_1789136	ENSG00000140264	protein_coding	SERF2		ILMN_1782754	ENSG00000101951	protein_coding	PAGE4
ENSG00000104695	ENST00000221138	protein_coding	PPP2CB		ILMN_1724493	ENSG00000140280	protein_coding	LYSMD2		ILMN_1815361	ENSG00000101966	protein_coding	XIAP
ENSG00000104714	ENST00000262109	protein_coding	ERICH1		ILMN_1770803	ENSG00000140299	protein_coding	BNIP2		ILMN_1782609	ENSG00000101972	protein_coding	STAG2
ENSG00000104731	ENST00000270583	protein_coding	KLHDC4		ILMN_1753719	ENSG00000140307	protein_coding	GTF2A2		ILMN_2389810	ENSG00000101974	protein_coding	ATP11C
ENSG00000104738	ENST00000521151	protein_coding	MCM4		ILMN_1809347	ENSG00000140319	protein_coding	SRP14		ILMN_1752750	ENSG00000101977	protein_coding	MCF2
ENSG00000104760	ENST00000518650	protein_coding	FGL1		ILMN_2401906	ENSG00000140326	protein_coding	CDAN1		ILMN_1772189	ENSG00000101986	protein_coding	ABCD1
ENSG00000104763	ENST00000314146	protein_coding	ASAH1		ILMN_2096654	ENSG00000140365	protein_coding	COMMD4		ILMN_1781234	ENSG00000101997	protein_coding	CCDC22
ENSG00000104765	ENST00000380629	protein_coding	BNIP3L		ILMN_1683817	ENSG00000140367	protein_coding	UBE2Q2		ILMN_1738767	ENSG00000102007	protein_coding	PLP2
ENSG00000104783	ENST00000600909	protein_coding	KCNN4		ILMN_1703327	ENSG00000140368	protein_coding	PSTPIP1		ILMN_1796138	ENSG00000102010	protein_coding	BMX
ENSG00000104805	ENST00000405315	protein_coding	NUCB1		ILMN_1718924	ENSG00000140374	protein_coding	ETFA		ILMN_1721977	ENSG00000102030	protein_coding	NAA10
ENSG00000104808	ENST00000522614	protein_coding	DHDH		ILMN_1665887	ENSG00000140395	protein_coding	SKIC8		ILMN_1780057	ENSG00000102032	protein_coding	RENBP
ENSG00000104812	ENST00000263276	protein_coding	GYS1		ILMN_1776998	ENSG00000140403	protein_coding	DNAJA4		ILMN_1652082	ENSG00000102034	protein_coding	ELF4
ENSG00000104814	ENST00000591517	protein_coding	MAP4K1		ILMN_2101930	ENSG00000140521	protein_coding	POLG		ILMN_1710652	ENSG00000102043	protein_coding	MTMR8
ENSG00000104823	ENST00000221418	protein_coding	ECH1		ILMN_1726434	ENSG00000140553	protein_coding	UNC45A		ILMN_1814629	ENSG00000102053	protein_coding	ZC3H12B
ENSG00000104824	ENST00000221419	protein_coding	HNRNPL		ILMN_1803819	ENSG00000140575	protein_coding	IQGAP1		ILMN_1770053	ENSG00000102054	protein_coding	RBBP7
ENSG00000104825	ENST00000313582	protein_coding	NFKBIB		ILMN_1693490	ENSG00000140612	protein_coding	SEC11A		ILMN_1668586	ENSG00000102057	protein_coding	KCND1
ENSG00000104826	ENST00000649238	protein_coding	LHB		ILMN_2254635	ENSG00000140678	protein_coding	ITGAX		ILMN_1743770	ENSG00000102078	protein_coding	SLC25A14
ENSG00000104835	ENST00000221431	protein_coding	SARS2		ILMN_1720270	ENSG00000140743	protein_coding	CDR2		ILMN_1748283	ENSG00000102096	protein_coding	PIM2
ENSG00000104852	ENST00000598441	protein_coding	SNRNP70		ILMN_1653498	ENSG00000140749	protein_coding	IGSF6		ILMN_1742731	ENSG00000102100	protein_coding	SLC35A2
ENSG00000104853	ENST00000337392	protein_coding	CLPTM1		ILMN_1718610	ENSG00000140750	protein_coding	ARHGAP17		ILMN_2325234	ENSG00000102103	protein_coding	PQBP1
ENSG00000104856	ENST00000221452	protein_coding	RELB		ILMN_1705442	ENSG00000140931	protein_coding	CMTM3		ILMN_1755582	ENSG00000102109	protein_coding	PCSK1N
ENSG00000104859	ENST00000221455	protein_coding	CLASRP		ILMN_1799030	ENSG00000140932	protein_coding	CMTM2		ILMN_1801421	ENSG00000102119	protein_coding	EMD
ENSG00000104870	ENST00000221466	protein_coding	FCGRT		ILMN_1703244	ENSG00000140941	protein_coding	MAP1LC3B		ILMN_2358733	ENSG00000102125	protein_coding	TAFAZZIN
ENSG00000104872	ENST00000262265	protein_coding	PIH1D1		ILMN_1651719	ENSG00000140943	protein_coding	MBTPS1		ILMN_1755749	ENSG00000102144	protein_coding	PGK1
ENSG00000104880	ENST00000319670	protein_coding	ARHGEF18		ILMN_1666594	ENSG00000140968	protein_coding	IRF8		ILMN_1797251	ENSG00000102145	protein_coding	GATA1
ENSG00000104883	ENST00000221480	protein_coding	PEX11G		ILMN_1669310	ENSG00000140983	protein_coding	RHOT2		ILMN_1668242	ENSG00000102174	protein_coding	PHEX
ENSG00000104884	ENST00000391941	protein_coding	ERCC2		ILMN_2133360	ENSG00000140988	protein_coding	RPS2		ILMN_1742147	ENSG00000102178	protein_coding	UBL4A
ENSG00000104885	ENST00000482433	protein_coding	DOT1L		ILMN_1811754	ENSG00000140990	protein_coding	NDUFB10		ILMN_2388142	ENSG00000102181	protein_coding	CD99L2
ENSG00000104886	ENST00000326631	protein_coding	PLEKHJ1		ILMN_2387799	ENSG00000140992	protein_coding	PDPK1		ILMN_1694483	ENSG00000102195	protein_coding	GPR50
ENSG00000104888	ENST00000600601	protein_coding	SLC17A7		ILMN_1767509	ENSG00000140995	protein_coding	DEF8		ILMN_1659255	ENSG00000102218	protein_coding	RP2
ENSG00000104892	ENST00000391946	protein_coding	KLC3		ILMN_1814971	ENSG00000141002	protein_coding	TCF25		ILMN_1790518	ENSG00000102221	protein_coding	JADE3
ENSG00000104894	ENST00000323906	protein_coding	CD37		ILMN_1770732	ENSG00000141030	protein_coding	COPS3		ILMN_1664537	ENSG00000102226	protein_coding	USP11
ENSG00000104897	ENST00000221494	protein_coding	SF3A2		ILMN_1796235	ENSG00000141076	protein_coding	UTP4		ILMN_1811597	ENSG00000102230	protein_coding	PCYT1B
ENSG00000104901	ENST00000594268	protein_coding	DKKL1		ILMN_1667306	ENSG00000141084	protein_coding	RANBP10		ILMN_1659077	ENSG00000102245	protein_coding	CD40LG
ENSG00000104903	ENST00000264824	protein_coding	LYL1		ILMN_1812445	ENSG00000141127	protein_coding	PRPSAP2		ILMN_1711566	ENSG00000102265	protein_coding	TIMP1
ENSG00000104904	ENST00000588673	protein_coding	OAZ1		ILMN_1672004	ENSG00000141232	protein_coding	TOB1		ILMN_1784706	ENSG00000102287	protein_coding	GABRE
ENSG00000104907	ENST00000221504	protein_coding	TRMT1		ILMN_1779171	ENSG00000141258	protein_coding	SGSM2		ILMN_2134855	ENSG00000102309	protein_coding	PIN4
ENSG00000104915	ENST00000242770	protein_coding	STX10		ILMN_2116127	ENSG00000141279	protein_coding	NPEPPS		ILMN_1761112	ENSG00000102312	protein_coding	PORCN
ENSG00000104918	ENST00000221515	protein_coding	RETN		ILMN_1751400	ENSG00000141293	protein_coding	SKAP1		ILMN_1661417	ENSG00000102316	protein_coding	MAGED2
ENSG00000104921	ENST00000346664	protein_coding	FCER2		ILMN_1672834	ENSG00000141298	protein_coding	SSH2		ILMN_2414436	ENSG00000102317	protein_coding	RBM3
ENSG00000104936	ENST00000354227	protein_coding	DMPK		ILMN_2094061	ENSG00000141401	protein_coding	IMPA2		ILMN_1788793	ENSG00000102349	protein_coding	KLF8
ENSG00000104946	ENST00000221543	protein_coding	TBC1D17		ILMN_2209180	ENSG00000141425	protein_coding	RPRD1A		ILMN_1768176	ENSG00000102390	protein_coding	PBDC1
ENSG00000104953	ENST00000469572	protein_coding	TLE6		ILMN_1719097	ENSG00000141452	protein_coding	RMC1		ILMN_1766637	ENSG00000102393	protein_coding	GLA
ENSG00000104957	ENST00000221554	protein_coding	YJU2B		ILMN_2395711	ENSG00000141480	protein_coding	ARRB2		ILMN_2334760	ENSG00000102401	protein_coding	ARMCX3
ENSG00000104960	ENST00000599732	protein_coding	PTOV1		ILMN_1746883	ENSG00000141504	protein_coding	SAT2		ILMN_1804798	ENSG00000102409	protein_coding	BEX4
ENSG00000104964	ENST00000221561	protein_coding	TLE5		ILMN_1769013	ENSG00000141505	protein_coding	ASGR1		ILMN_1773388	ENSG00000102445	protein_coding	RUBCNL
ENSG00000104969	ENST00000221566	protein_coding	SGTA		ILMN_1794677	ENSG00000141524	protein_coding	TMC6		ILMN_1751495	ENSG00000102466	protein_coding	FGF14
ENSG00000104972	ENST00000396315	protein_coding	LILRB1		ILMN_2364022	ENSG00000141526	protein_coding	SLC16A3		ILMN_1715496	ENSG00000102468	protein_coding	HTR2A
ENSG00000104973	ENST00000312865	protein_coding	MED25		ILMN_1667043	ENSG00000141543	protein_coding	EIF4A3		ILMN_1677396	ENSG00000102471	protein_coding	NDFIP2
ENSG00000104974	ENST00000251372	protein_coding	LILRA1		ILMN_1720708	ENSG00000141551	protein_coding	CSNK1D		ILMN_1758418	ENSG00000102524	protein_coding	TNFSF13B
ENSG00000104976	ENST00000221573	protein_coding	SNAPC2		ILMN_1722102	ENSG00000141552	protein_coding	ANAPC11		ILMN_2362581	ENSG00000102531	protein_coding	FNDC3A
ENSG00000104979	ENST00000588234	protein_coding	C19orf53		ILMN_1795400	ENSG00000141556	protein_coding	TBCD		ILMN_1730529	ENSG00000102547	protein_coding	CAB39L
ENSG00000104980	ENST00000270538	protein_coding	TIMM44		ILMN_1652333	ENSG00000141560	protein_coding	FN3KRP		ILMN_1695773	ENSG00000102572	protein_coding	STK24
ENSG00000104998	ENST00000263379	protein_coding	IL27RA		ILMN_2334693	ENSG00000141562	protein_coding	NARF		ILMN_2078599	ENSG00000102575	protein_coding	ACP5
ENSG00000105011	ENST00000263382	protein_coding	ASF1B		ILMN_1724145	ENSG00000141582	protein_coding	CBX4		ILMN_1659843	ENSG00000102580	protein_coding	DNAJC3
ENSG00000105048	ENST00000291901	protein_coding	TNNT1		ILMN_1680130	ENSG00000141627	protein_coding	DYM		ILMN_1788387	ENSG00000102595	protein_coding	UGGT2
ENSG00000105053	ENST00000316763	protein_coding	VRK3		ILMN_1741477	ENSG00000141646	protein_coding	SMAD4		ILMN_1796912	ENSG00000102606	protein_coding	ARHGEF7
ENSG00000105058	ENST00000263384	protein_coding	FAM32A		ILMN_2234970	ENSG00000141873	protein_coding	SLC39A3		ILMN_1762531	ENSG00000102678	protein_coding	FGF9
ENSG00000105063	ENST00000412770	protein_coding	PPP6R1		ILMN_1713037	ENSG00000141959	protein_coding	PFKL		ILMN_1669555	ENSG00000102710	protein_coding	SUPT20H
ENSG00000105085	ENST00000263390	protein_coding	MED26		ILMN_1717334	ENSG00000141968	protein_coding	VAV1		ILMN_1654552	ENSG00000102738	protein_coding	MRPS31
ENSG00000105122	ENST00000343625	protein_coding	RASAL3		ILMN_2121207	ENSG00000141971	protein_coding	MVB12A		ILMN_1667670	ENSG00000102743	protein_coding	SLC25A15
[truncated: 10,063 more rows]

## Sheet: Table S2 DE Probe lists
FOR DE - Duplicate PS Signals Removed - ENST_3SDPC_2SDncRNA_28443	May 2025 biomart check	Gene_Biotype	Fixed_dup_Gene_symbols	May 2025 biomart check		All options for PS annotation - ENST_3SDPC_2SDncRNA_59493	May 2025 biomart check	Gene_Biotype	Fixed_dup_Gene_symbols			28.4K Probset list for DE 2025
ENST00000000233	ENSG00000004059	protein_coding	ARF5	ENSG00000004059		ENST00000371582	ENSG00000000419	protein_coding	DPM1
ENST00000000412	ENSG00000003056	protein_coding	M6PR	ENSG00000003056		ENST00000371588	ENSG00000000419	protein_coding	DPM1
ENST00000000442	ENSG00000173153	protein_coding	ESRRA	ENSG00000173153		ENST00000413082	ENSG00000000419	protein_coding	DPM1
ENST00000002125	ENSG00000003509	protein_coding	NDUFAF7	ENSG00000003509		ENST00000371584	ENSG00000000419	protein_coding	DPM1
ENST00000002165	ENSG00000001036	protein_coding	FUCA2	ENSG00000001036		ENST00000683466	ENSG00000000419	protein_coding	DPM1
ENST00000003302	ENSG00000048028	protein_coding	USP28	ENSG00000048028		ENST00000494752	ENSG00000000419	protein_coding	DPM1
ENST00000003912	ENSG00000001461	protein_coding	NIPAL3	ENSG00000001461		ENST00000681979	ENSG00000000419	protein_coding	DPM1
ENST00000004103	ENSG00000002933	protein_coding	TMEM176A	ENSG00000002933		ENST00000682366	ENSG00000000419	protein_coding	DPM1
ENST00000005082	ENSG00000005801	protein_coding	ZNF195	ENSG00000005801		ENST00000682713	ENSG00000000419	protein_coding	DPM1
ENST00000005178	ENSG00000004799	protein_coding	PDK4	ENSG00000004799		ENST00000684193	ENSG00000000419	protein_coding	DPM1
ENST00000005257	ENSG00000006451	protein_coding	RALA	ENSG00000006451		ENST00000684708	ENSG00000000419	protein_coding	DPM1
ENST00000005340	ENSG00000004975	protein_coding	DVL2	ENSG00000004975		ENST00000466152	ENSG00000000419	protein_coding	DPM1
ENST00000005374	ENSG00000006625	protein_coding	GGCT	ENSG00000006625		ENST00000683048	ENSG00000000419	protein_coding	DPM1
ENST00000005386	ENSG00000005175	protein_coding	RPAP3	ENSG00000005175		ENST00000367770	ENSG00000000457	protein_coding	SCYL3
ENST00000006251	ENSG00000186654	protein_coding	PRR5	ENSG00000186654		ENST00000367771	ENSG00000000457	protein_coding	SCYL3
ENST00000006275	ENSG00000007255	protein_coding	TRAPPC6A	ENSG00000007255		ENST00000367772	ENSG00000000457	protein_coding	SCYL3
ENST00000006658	ENSG00000006282	protein_coding	SPATA20	ENSG00000006282		ENST00000374004	ENSG00000000938	protein_coding	FGR
ENST00000006750	ENSG00000007312	protein_coding	CD79B	ENSG00000007312		ENST00000374005	ENSG00000000938	protein_coding	FGR
ENST00000006777	ENSG00000005486	protein_coding	RHBDD2	ENSG00000005486		ENST00000399173	ENSG00000000938	protein_coding	FGR
ENST00000007264	ENSG00000007376	protein_coding	RPUSD1	ENSG00000007376		ENST00000002165	ENSG00000001036	protein_coding	FUCA2
ENST00000007390	ENSG00000007520	protein_coding	TSR3	ENSG00000007520		ENST00000451668	ENSG00000001036	protein_coding	FUCA2
ENST00000007516	ENSG00000004779	protein_coding	NDUFAB1	ENSG00000004779		ENST00000616923	ENSG00000001084	protein_coding	GCLC
ENST00000007699	ENSG00000006047	protein_coding	YBX2	ENSG00000006047		ENST00000509541	ENSG00000001084	protein_coding	GCLC
ENST00000007708	ENSG00000005882	protein_coding	PDK2	ENSG00000005882		ENST00000643939	ENSG00000001084	protein_coding	GCLC
ENST00000008180	ENSG00000008517	protein_coding	IL32	ENSG00000008517		ENST00000650454	ENSG00000001084	protein_coding	GCLC
ENST00000008527	ENSG00000008405	protein_coding	CRY1	ENSG00000008405		ENST00000515580	ENSG00000001084	protein_coding	GCLC
ENST00000008938	ENSG00000008438	protein_coding	PGLYRP1	ENSG00000008438		ENST00000438866	ENSG00000001460	protein_coding	STPG1
ENST00000009041	ENSG00000010270	protein_coding	STARD3NL	ENSG00000010270		ENST00000003912	ENSG00000001461	protein_coding	NIPAL3
ENST00000009180	ENSG00000010278	protein_coding	CD9	ENSG00000010278		ENST00000374399	ENSG00000001461	protein_coding	NIPAL3
ENST00000009530	ENSG00000019582	protein_coding	CD74	ENSG00000019582		ENST00000374807	ENSG00000001497	protein_coding	LAS1L
ENST00000009589	ENSG00000008988	protein_coding	RPS20	ENSG00000008988		ENST00000374811	ENSG00000001497	protein_coding	LAS1L
ENST00000010132	ENSG00000010219	protein_coding	DYRK4	ENSG00000010219		ENST00000374804	ENSG00000001497	protein_coding	LAS1L
ENST00000010404	ENSG00000008394	protein_coding	MGST1	ENSG00000008394		ENST00000469091	ENSG00000001497	protein_coding	LAS1L
ENST00000011473	ENSG00000008282	protein_coding	SYPL1	ENSG00000008282		ENST00000676986	ENSG00000001497	protein_coding	LAS1L
ENST00000011619	ENSG00000010017	protein_coding	RANBP9	ENSG00000010017		ENST00000677087	ENSG00000001497	protein_coding	LAS1L
ENST00000011653	ENSG00000010610	protein_coding	CD4	ENSG00000010610		ENST00000678823	ENSG00000001497	protein_coding	LAS1L
ENST00000011691	ENSG00000008324	protein_coding	SS18L2	ENSG00000008324		ENST00000677154	ENSG00000001497	protein_coding	LAS1L
ENST00000011700	ENSG00000048707	protein_coding	VPS13D	ENSG00000048707		ENST00000677834	ENSG00000001497	protein_coding	LAS1L
ENST00000011989	ENSG00000186115	protein_coding	CYP4F2	ENSG00000186115		ENST00000677986	ENSG00000001497	protein_coding	LAS1L
ENST00000012049	ENSG00000011478	protein_coding	QPCTL	ENSG00000011478		ENST00000678074	ENSG00000001497	protein_coding	LAS1L
ENST00000012134	ENSG00000010818	protein_coding	HIVEP2	ENSG00000010818		ENST00000678173	ENSG00000001497	protein_coding	LAS1L
ENST00000012443	ENSG00000011485	protein_coding	PPP5C	ENSG00000011485		ENST00000678547	ENSG00000001497	protein_coding	LAS1L
ENST00000013125	ENSG00000012983	protein_coding	MAP4K5	ENSG00000012983		ENST00000678705	ENSG00000001497	protein_coding	LAS1L
ENST00000013807	ENSG00000012061	protein_coding	ERCC1	ENSG00000012061		ENST00000678848	ENSG00000001497	protein_coding	LAS1L
ENST00000014930	ENSG00000013583	protein_coding	HEBP1	ENSG00000013583		ENST00000679056	ENSG00000001497	protein_coding	LAS1L
ENST00000014935	ENSG00000013563	protein_coding	DNASE1L1	ENSG00000013563		ENST00000679116	ENSG00000001497	protein_coding	LAS1L
ENST00000016171	ENSG00000014919	protein_coding	COX15	ENSG00000014919		ENST00000679261	ENSG00000001497	protein_coding	LAS1L
ENST00000017003	ENSG00000015532	protein_coding	XYLT2	ENSG00000015532		ENST00000679277	ENSG00000001497	protein_coding	LAS1L
ENST00000019019	ENSG00000068438	protein_coding	FTSJ1	ENSG00000068438		ENST00000484069	ENSG00000001497	protein_coding	LAS1L
ENST00000019317	ENSG00000017797	protein_coding	RALBP1	ENSG00000017797		ENST00000678956	ENSG00000001497	protein_coding	LAS1L
ENST00000022615	ENSG00000078668	protein_coding	VDAC3	ENSG00000078668		ENST00000321037	ENSG00000001561	protein_coding	ENPP4
ENST00000023939	ENSG00000022277	protein_coding	RTF2	ENSG00000022277		ENST00000265742	ENSG00000001629	protein_coding	ANKIB1
ENST00000025008	ENSG00000023287	protein_coding	RB1CC1	ENSG00000023287		ENST00000422095	ENSG00000001629	protein_coding	ANKIB1
ENST00000025301	ENSG00000023516	protein_coding	AKAP11	ENSG00000023516		ENST00000340022	ENSG00000001631	protein_coding	KRIT1
ENST00000026218	ENSG00000007541	protein_coding	PIGQ	ENSG00000007541		ENST00000394505	ENSG00000001631	protein_coding	KRIT1
ENST00000028008	ENSG00000026297	protein_coding	RNASET2	ENSG00000026297		ENST00000412043	ENSG00000001631	protein_coding	KRIT1
ENST00000031146	ENSG00000029364	protein_coding	SLC39A9	ENSG00000029364		ENST00000458177	ENSG00000001631	protein_coding	KRIT1
ENST00000033079	ENSG00000031003	protein_coding	FAM13B	ENSG00000031003		ENST00000394503	ENSG00000001631	protein_coding	KRIT1
ENST00000034275	ENSG00000031823	protein_coding	RANBP3	ENSG00000031823		ENST00000425073	ENSG00000001631	protein_coding	KRIT1
ENST00000035307	ENSG00000033100	protein_coding	CHPF2	ENSG00000033100		ENST00000444960	ENSG00000001631	protein_coding	KRIT1
ENST00000037243	ENSG00000034713	protein_coding	GABARAPL2	ENSG00000034713		ENST00000394507	ENSG00000001631	protein_coding	KRIT1
ENST00000037869	ENSG00000035141	protein_coding	FAM136A	ENSG00000035141		ENST00000686094	ENSG00000001631	protein_coding	KRIT1
ENST00000038176	ENSG00000035681	protein_coding	NSMAF	ENSG00000035681		ENST00000686527	ENSG00000001631	protein_coding	KRIT1
ENST00000039989	ENSG00000052841	protein_coding	TTC17	ENSG00000052841		ENST00000687135	ENSG00000001631	protein_coding	KRIT1
ENST00000040663	ENSG00000037757	protein_coding	MRI1	ENSG00000037757		ENST00000688404	ENSG00000001631	protein_coding	KRIT1
ENST00000040738	ENSG00000038219	protein_coding	BOD1L1	ENSG00000038219		ENST00000688665	ENSG00000001631	protein_coding	KRIT1
ENST00000040877	ENSG00000059588	protein_coding	TARBP1	ENSG00000059588		ENST00000689556	ENSG00000001631	protein_coding	KRIT1
ENST00000042381	ENSG00000039523	protein_coding	RIPOR1	ENSG00000039523		ENST00000690529	ENSG00000001631	protein_coding	KRIT1
ENST00000044462	ENSG00000041357	protein_coding	PSMA4	ENSG00000041357		ENST00000690720	ENSG00000001631	protein_coding	KRIT1
ENST00000046640	ENSG00000040531	protein_coding	CTNS	ENSG00000040531		ENST00000690908	ENSG00000001631	protein_coding	KRIT1
ENST00000046794	ENSG00000043462	protein_coding	LCP2	ENSG00000043462		ENST00000692157	ENSG00000001631	protein_coding	KRIT1
ENST00000052569	ENSG00000047932	protein_coding	GOPC	ENSG00000047932		ENST00000692807	ENSG00000001631	protein_coding	KRIT1
ENST00000053243	ENSG00000048462	protein_coding	TNFRSF17	ENSG00000048462		ENST00000475770	ENSG00000001631	protein_coding	KRIT1
ENST00000053468	ENSG00000048544	protein_coding	MRPS10	ENSG00000048544		ENST00000486261	ENSG00000001631	protein_coding	KRIT1
ENST00000053867	ENSG00000030582	protein_coding	GRN	ENSG00000030582		ENST00000487168	ENSG00000001631	protein_coding	KRIT1
ENST00000054666	ENSG00000049245	protein_coding	VAMP3	ENSG00000049245		ENST00000686149	ENSG00000001631	protein_coding	KRIT1
ENST00000054668	ENSG00000049247	protein_coding	UTS2	ENSG00000049247		ENST00000686233	ENSG00000001631	protein_coding	KRIT1
ENST00000054950	ENSG00000049449	protein_coding	RCN1	ENSG00000049449		ENST00000688180	ENSG00000001631	protein_coding	KRIT1
ENST00000055077	ENSG00000049541	protein_coding	RFC2	ENSG00000049541		ENST00000688580	ENSG00000001631	protein_coding	KRIT1
ENST00000060969	ENSG00000052723	protein_coding	SIKE1	ENSG00000052723		ENST00000688766	ENSG00000001631	protein_coding	KRIT1
ENST00000064778	ENSG00000054965	protein_coding	FAM168A	ENSG00000054965		ENST00000689082	ENSG00000001631	protein_coding	KRIT1
ENST00000064780	ENSG00000054967	protein_coding	RELT	ENSG00000054967		ENST00000689411	ENSG00000001631	protein_coding	KRIT1
ENST00000066544	ENSG00000004897	protein_coding	CDC27	ENSG00000004897		ENST00000689778	ENSG00000001631	protein_coding	KRIT1
ENST00000072516	ENSG00000196083	protein_coding	IL1RAP	ENSG00000196083		ENST00000690904	ENSG00000001631	protein_coding	KRIT1
ENST00000072644	ENSG00000058799	protein_coding	YIPF1	ENSG00000058799		ENST00000692361	ENSG00000001631	protein_coding	KRIT1
ENST00000072869	ENSG00000133597	protein_coding	ADCK2	ENSG00000133597		ENST00000445516	ENSG00000001631	protein_coding	KRIT1
ENST00000075120	ENSG00000059804	protein_coding	SLC2A3	ENSG00000059804		ENST00000433016	ENSG00000001631	protein_coding	KRIT1
ENST00000075430	ENSG00000060069	protein_coding	CTDP1	ENSG00000060069		ENST00000684808	ENSG00000001631	protein_coding	KRIT1
ENST00000078527	ENSG00000060642	protein_coding	PIGV	ENSG00000060642		ENST00000685431	ENSG00000001631	protein_coding	KRIT1
ENST00000080059	ENSG00000061273	protein_coding	HDAC7	ENSG00000061273		ENST00000686043	ENSG00000001631	protein_coding	KRIT1
ENST00000081029	ENSG00000061794	protein_coding	MRPS35	ENSG00000061794		ENST00000686619	ENSG00000001631	protein_coding	KRIT1
ENST00000082468	ENSG00000026950	protein_coding	BTN3A1	ENSG00000026950		ENST00000686785	ENSG00000001631	protein_coding	KRIT1
ENST00000083182	ENSG00000062725	protein_coding	APPBP2	ENSG00000062725		ENST00000687876	ENSG00000001631	protein_coding	KRIT1
ENST00000084795	ENSG00000063177	protein_coding	RPL18	ENSG00000063177		ENST00000688314	ENSG00000001631	protein_coding	KRIT1
ENST00000084798	ENSG00000063180	protein_coding	CA11	ENSG00000063180		ENST00000688781	ENSG00000001631	protein_coding	KRIT1
ENST00000085068	ENSG00000063241	protein_coding	ISOC2	ENSG00000063241		ENST00000689539	ENSG00000001631	protein_coding	KRIT1
ENST00000085079	ENSG00000063245	protein_coding	EPN1	ENSG00000063245		ENST00000690292	ENSG00000001631	protein_coding	KRIT1
ENST00000085219	ENSG00000012124	protein_coding	CD22	ENSG00000012124		ENST00000690751	ENSG00000001631	protein_coding	KRIT1
ENST00000155674	ENSG00000069998	protein_coding	HDHD5	ENSG00000069998		ENST00000691239	ENSG00000001631	protein_coding	KRIT1
ENST00000155840	ENSG00000053918	protein_coding	KCNQ1	ENSG00000053918		ENST00000691827	ENSG00000001631	protein_coding	KRIT1
ENST00000155926	ENSG00000071575	protein_coding	TRIB2	ENSG00000071575		ENST00000692690	ENSG00000001631	protein_coding	KRIT1
ENST00000156084	ENSG00000068308	protein_coding	OTUD5	ENSG00000068308		ENST00000693563	ENSG00000001631	protein_coding	KRIT1
ENST00000156109	ENSG00000068394	protein_coding	GPKOW	ENSG00000068394		ENST00000541619	ENSG00000002016	protein_coding	RAD52
ENST00000156471	ENSG00000021776	protein_coding	AQR	ENSG00000021776		ENST00000544742	ENSG00000002016	protein_coding	RAD52
ENST00000156825	ENSG00000071655	protein_coding	MBD3	ENSG00000071655		ENST00000309032	ENSG00000002330	protein_coding	BAD
ENST00000157812	ENSG00000013275	protein_coding	PSMC4	ENSG00000013275		ENST00000394532	ENSG00000002330	protein_coding	BAD
ENST00000158526	ENSG00000071859	protein_coding	FAM50A	ENSG00000071859		ENST00000544785	ENSG00000002330	protein_coding	BAD
ENST00000158762	ENSG00000072818	protein_coding	ACAP1	ENSG00000072818		ENST00000492141	ENSG00000002330	protein_coding	BAD
ENST00000158771	ENSG00000072849	protein_coding	DERL2	ENSG00000072849		ENST00000226299	ENSG00000002549	protein_coding	LAP3
ENST00000159111	ENSG00000127663	protein_coding	KDM4B	ENSG00000127663		ENST00000606142	ENSG00000002549	protein_coding	LAP3
ENST00000160262	ENSG00000076662	protein_coding	ICAM3	ENSG00000076662		ENST00000618908	ENSG00000002549	protein_coding	LAP3
ENST00000160740	ENSG00000079432	protein_coding	CIC	ENSG00000079432		ENST00000503467	ENSG00000002549	protein_coding	LAP3
ENST00000161006	ENSG00000005001	protein_coding	PRSS22	ENSG00000005001		ENST00000471043	ENSG00000002746	protein_coding	HECW1
ENST00000161559	ENSG00000079385	protein_coding	CEACAM1	ENSG00000079385		ENST00000318008	ENSG00000002834	protein_coding	LASP1
ENST00000161863	ENSG00000047188	protein_coding	YTHDC2	ENSG00000047188		ENST00000433206	ENSG00000002834	protein_coding	LASP1
ENST00000162044	ENSG00000064545	protein_coding	TMEM161A	ENSG00000064545		ENST00000359238	ENSG00000002919	protein_coding	SNX11
ENST00000162391	ENSG00000065970	protein_coding	FOXJ2	ENSG00000065970		ENST00000393405	ENSG00000002919	protein_coding	SNX11
ENST00000162749	ENSG00000067182	protein_coding	TNFRSF1A	ENSG00000067182		ENST00000004103	ENSG00000002933	protein_coding	TMEM176A
ENST00000163416	ENSG00000066455	protein_coding	GOLGA5	ENSG00000066455		ENST00000475536	ENSG00000002933	protein_coding	TMEM176A
ENST00000163678	ENSG00000067365	protein_coding	METTL22	ENSG00000067365		ENST00000461345	ENSG00000002933	protein_coding	TMEM176A
ENST00000164133	ENSG00000068971	protein_coding	PPP2R5B	ENSG00000068971		ENST00000468689	ENSG00000002933	protein_coding	TMEM176A
ENST00000164227	ENSG00000069399	protein_coding	BCL3	ENSG00000069399		ENST00000484928	ENSG00000002933	protein_coding	TMEM176A
ENST00000164247	ENSG00000069424	protein_coding	KCNAB2	ENSG00000069424		ENST00000462826	ENSG00000002933	protein_coding	TMEM176A
ENST00000164305	ENSG00000069943	protein_coding	PIGB	ENSG00000069943		ENST00000474166	ENSG00000002933	protein_coding	TMEM176A
ENST00000164640	ENSG00000067840	protein_coding	PDZD4	ENSG00000067840		ENST00000475007	ENSG00000002933	protein_coding	TMEM176A
ENST00000165524	ENSG00000071677	protein_coding	PRLH	ENSG00000071677		ENST00000481305	ENSG00000002933	protein_coding	TMEM176A
ENST00000167106	ENSG00000071246	protein_coding	VASH1	ENSG00000071246		ENST00000494349	ENSG00000002933	protein_coding	TMEM176A
ENST00000167218	ENSG00000071994	protein_coding	PDCD2	ENSG00000071994		ENST00000000412	ENSG00000003056	protein_coding	M6PR
ENST00000167462	ENSG00000073350	protein_coding	LLGL2	ENSG00000073350		ENST00000536844	ENSG00000003056	protein_coding	M6PR
ENST00000167825	ENSG00000074964	protein_coding	ARHGEF10L	ENSG00000074964		ENST00000543704	ENSG00000003056	protein_coding	M6PR
ENST00000168216	ENSG00000072506	protein_coding	HSD17B10	ENSG00000072506		ENST00000541507	ENSG00000003056	protein_coding	M6PR
ENST00000169293	ENSG00000127241	protein_coding	MASP1	ENSG00000127241		ENST00000264276	ENSG00000003393	protein_coding	ALS2
ENST00000169298	ENSG00000073849	protein_coding	ST6GAL1	ENSG00000073849		ENST00000679516	ENSG00000003393	protein_coding	ALS2
ENST00000169551	ENSG00000075336	protein_coding	TIMM21	ENSG00000075336		ENST00000680163	ENSG00000003393	protein_coding	ALS2
ENST00000170150	ENSG00000078898	protein_coding	BPIFB2	ENSG00000078898		ENST00000680497	ENSG00000003393	protein_coding	ALS2
ENST00000170447	ENSG00000075975	protein_coding	MKRN2	ENSG00000075975		ENST00000680759	ENSG00000003393	protein_coding	ALS2
ENST00000170564	ENSG00000076650	protein_coding	GPATCH1	ENSG00000076650		ENST00000680814	ENSG00000003393	protein_coding	ALS2
ENST00000170630	ENSG00000077238	protein_coding	IL4R	ENSG00000077238		ENST00000680861	ENSG00000003393	protein_coding	ALS2
ENST00000171111	ENSG00000079999	protein_coding	KEAP1	ENSG00000079999		ENST00000681495	ENSG00000003393	protein_coding	ALS2
ENST00000171757	ENSG00000078589	protein_coding	P2RY10	ENSG00000078589		ENST00000681558	ENSG00000003393	protein_coding	ALS2
ENST00000171887	ENSG00000079308	protein_coding	TNS1	ENSG00000079308		ENST00000681619	ENSG00000003393	protein_coding	ALS2
ENST00000173527	ENSG00000066583	protein_coding	ISOC1	ENSG00000066583		ENST00000681808	ENSG00000003393	protein_coding	ALS2
ENST00000173785	ENSG00000067082	protein_coding	KLF6	ENSG00000067082		ENST00000679416	ENSG00000003393	protein_coding	ALS2
ENST00000174618	ENSG00000070444	protein_coding	MNT	ENSG00000070444		ENST00000679427	ENSG00000003393	protein_coding	ALS2
ENST00000175091	ENSG00000068697	protein_coding	LAPTM4A	ENSG00000068697		ENST00000679630	ENSG00000003393	protein_coding	ALS2
ENST00000175756	ENSG00000072135	protein_coding	PTPN18	ENSG00000072135		ENST00000679635	ENSG00000003393	protein_coding	ALS2
ENST00000176643	ENSG00000072210	protein_coding	ALDH3A2	ENSG00000072210		ENST00000679686	ENSG00000003393	protein_coding	ALS2
ENST00000176763	ENSG00000072786	protein_coding	STK10	ENSG00000072786		ENST00000679701	ENSG00000003393	protein_coding	ALS2
ENST00000177648	ENSG00000073331	protein_coding	ALPK1	ENSG00000073331		ENST00000680174	ENSG00000003393	protein_coding	ALS2
ENST00000177694	ENSG00000073861	protein_coding	TBX21	ENSG00000073861		ENST00000680404	ENSG00000003393	protein_coding	ALS2
ENST00000177742	ENSG00000074071	protein_coding	MRPS34	ENSG00000074071		ENST00000680441	ENSG00000003393	protein_coding	ALS2
ENST00000181796	ENSG00000065809	protein_coding	FAM107B	ENSG00000065809		ENST00000680634	ENSG00000003393	protein_coding	ALS2
ENST00000181839	ENSG00000065883	protein_coding	CDK13	ENSG00000065883		ENST00000680722	ENSG00000003393	protein_coding	ALS2
ENST00000182290	ENSG00000064201	protein_coding	TSPAN32	ENSG00000064201		ENST00000681279	ENSG00000003393	protein_coding	ALS2
ENST00000182377	ENSG00000064763	protein_coding	FAR2	ENSG00000064763		ENST00000681307	ENSG00000003393	protein_coding	ALS2
ENST00000182527	ENSG00000065308	protein_coding	TRAM2	ENSG00000065308		ENST00000681461	ENSG00000003393	protein_coding	ALS2
ENST00000184266	ENSG00000065518	protein_coding	NDUFB4	ENSG00000065518		ENST00000681663	ENSG00000003393	protein_coding	ALS2
ENST00000184956	ENSG00000068097	protein_coding	HEATR6	ENSG00000068097		ENST00000681692	ENSG00000003393	protein_coding	ALS2
ENST00000185150	ENSG00000068912	protein_coding	ERLEC1	ENSG00000068912		ENST00000439495	ENSG00000003393	protein_coding	ALS2
ENST00000186436	ENSG00000075568	protein_coding	TMEM131	ENSG00000075568		ENST00000679409	ENSG00000003393	protein_coding	ALS2
ENST00000187608	ENSG00000007129	protein_coding	CEACAM21	ENSG00000007129		ENST00000679435	ENSG00000003393	protein_coding	ALS2
ENST00000187879	ENSG00000159885	protein_coding	ZNF222	ENSG00000159885		ENST00000679618	ENSG00000003393	protein_coding	ALS2
ENST00000188312	ENSG00000075089	protein_coding	ACTR6	ENSG00000075089		ENST00000679916	ENSG00000003393	protein_coding	ALS2
ENST00000188376	ENSG00000075415	protein_coding	SLC25A3	ENSG00000075415		ENST00000680135	ENSG00000003393	protein_coding	ALS2
ENST00000189444	ENSG00000077150	protein_coding	NFKB2	ENSG00000077150		ENST00000680149	ENSG00000003393	protein_coding	ALS2
ENST00000191018	ENSG00000064601	protein_coding	CTSA	ENSG00000064601		ENST00000680236	ENSG00000003393	protein_coding	ALS2
ENST00000192314	ENSG00000154252	protein_coding	GAL3ST2_ENSG00000154252	ENSG00000154252		ENST00000680508	ENSG00000003393	protein_coding	ALS2
ENST00000192788	ENSG00000065060	protein_coding	BLTP3A	ENSG00000065060		ENST00000680569	ENSG00000003393	protein_coding	ALS2
ENST00000193322	ENSG00000081087	protein_coding	OSTM1	ENSG00000081087		ENST00000680726	ENSG00000003393	protein_coding	ALS2
ENST00000193403	ENSG00000072110	protein_coding	ACTN1	ENSG00000072110		ENST00000680828	ENSG00000003393	protein_coding	ALS2
ENST00000194118	ENSG00000081791	protein_coding	DELE1	ENSG00000081791		ENST00000680927	ENSG00000003393	protein_coding	ALS2
ENST00000194214	ENSG00000081870	protein_coding	IFT25	ENSG00000081870		ENST00000681250	ENSG00000003393	protein_coding	ALS2
ENST00000194530	ENSG00000082146	protein_coding	STRADB	ENSG00000082146		ENST00000681256	ENSG00000003393	protein_coding	ALS2
ENST00000195173	ENSG00000082684	protein_coding	SEMA5B	ENSG00000082684		ENST00000681716	ENSG00000003393	protein_coding	ALS2
ENST00000196061	ENSG00000083444	protein_coding	PLOD1	ENSG00000083444		ENST00000313728	ENSG00000003400	protein_coding	CASP10
ENST00000196169	ENSG00000083544	protein_coding	TDRD3	ENSG00000083544		ENST00000448480	ENSG00000003400	protein_coding	CASP10
ENST00000196371	ENSG00000083720	protein_coding	OXCT1	ENSG00000083720		ENST00000438843	ENSG00000003400	protein_coding	CASP10
ENST00000196482	ENSG00000083812	protein_coding	ZNF324	ENSG00000083812		ENST00000492363	ENSG00000003400	protein_coding	CASP10
ENST00000196551	ENSG00000083845	protein_coding	RPS5	ENSG00000083845		ENST00000309955	ENSG00000003402	protein_coding	CFLAR
ENST00000198536	ENSG00000085514	protein_coding	PILRA	ENSG00000085514		ENST00000341222	ENSG00000003402	protein_coding	CFLAR
ENST00000198767	ENSG00000085721	protein_coding	RRN3	ENSG00000085721		ENST00000341582	ENSG00000003402	protein_coding	CFLAR
ENST00000198939	ENSG00000085872	protein_coding	CHERP	ENSG00000085872		ENST00000395148	ENSG00000003402	protein_coding	CFLAR
ENST00000199320	ENSG00000086189	protein_coding	DIMT1	ENSG00000086189		ENST00000423241	ENSG00000003402	protein_coding	CFLAR
ENST00000199389	ENSG00000086232	protein_coding	EIF2AK1	ENSG00000086232		ENST00000440180	ENSG00000003402	protein_coding	CFLAR
ENST00000199447	ENSG00000086288	protein_coding	NME8	ENSG00000086288		ENST00000457277	ENSG00000003402	protein_coding	CFLAR
ENST00000199706	ENSG00000086504	protein_coding	MRPL28	ENSG00000086504		ENST00000443227	ENSG00000003402	protein_coding	CFLAR
ENST00000199764	ENSG00000086548	protein_coding	CEACAM6	ENSG00000086548		ENST00000462763	ENSG00000003402	protein_coding	CFLAR
ENST00000199814	ENSG00000086589	protein_coding	RBM22	ENSG00000086589		ENST00000470178	ENSG00000003402	protein_coding	CFLAR
ENST00000200135	ENSG00000086827	protein_coding	ZW10	ENSG00000086827		ENST00000479953	ENSG00000003402	protein_coding	CFLAR
ENST00000200453	ENSG00000087074	protein_coding	PPP1R15A	ENSG00000087074		ENST00000494258	ENSG00000003402	protein_coding	CFLAR
ENST00000200457	ENSG00000087077	protein_coding	TRIP6	ENSG00000087077		ENST00000342795	ENSG00000003402	protein_coding	CFLAR
ENST00000200639	ENSG00000005893	protein_coding	LAMP2	ENSG00000005893		ENST00000474842	ENSG00000003402	protein_coding	CFLAR
ENST00000200652	ENSG00000197208	protein_coding	SLC22A4	ENSG00000197208		ENST00000460961	ENSG00000003402	protein_coding	CFLAR
ENST00000200691	ENSG00000087250	protein_coding	MT3	ENSG00000087250		ENST00000461422	ENSG00000003402	protein_coding	CFLAR
ENST00000201943	ENSG00000182389	protein_coding	CACNB4	ENSG00000182389		ENST00000461820	ENSG00000003402	protein_coding	CFLAR
ENST00000201979	ENSG00000088320	protein_coding	REM1	ENSG00000088320		ENST00000490965	ENSG00000003402	protein_coding	CFLAR
ENST00000202017	ENSG00000088356	protein_coding	PDRG1	ENSG00000088356		ENST00000439154	ENSG00000003402	protein_coding	CFLAR
ENST00000202556	ENSG00000088808	protein_coding	PPP1R13B	ENSG00000088808		ENST00000435414	ENSG00000003436	protein_coding	TFPI
ENST00000202677	ENSG00000188559	protein_coding	RALGAPA2	ENSG00000188559		ENST00000481389	ENSG00000003436	protein_coding	TFPI
ENST00000202831	ENSG00000089060	protein_coding	SLC8B1	ENSG00000089060		ENST00000002125	ENSG00000003509	protein_coding	NDUFAF7
ENST00000202834	ENSG00000089063	protein_coding	TMEM230	ENSG00000089063		ENST00000336237	ENSG00000003509	protein_coding	NDUFAF7
ENST00000202917	ENSG00000089127	protein_coding	OAS1	ENSG00000089127		ENST00000474257	ENSG00000003509	protein_coding	NDUFAF7
ENST00000203001	ENSG00000089195	protein_coding	TRMT6	ENSG00000089195		ENST00000474154	ENSG00000003509	protein_coding	NDUFAF7
ENST00000203407	ENSG00000010256	protein_coding	UQCRC1	ENSG00000010256		ENST00000419278	ENSG00000003509	protein_coding	NDUFAF7
ENST00000203556	ENSG00000089639	protein_coding	GMIP	ENSG00000089639		ENST00000441905	ENSG00000003509	protein_coding	NDUFAF7
ENST00000203630	ENSG00000089693	protein_coding	MLF2	ENSG00000089693		ENST00000347869	ENSG00000003756	protein_coding	RBM5
ENST00000204517	ENSG00000090447	protein_coding	TFAP4	ENSG00000090447		ENST00000469838	ENSG00000003756	protein_coding	RBM5
ENST00000204549	ENSG00000090470	protein_coding	PDCD7	ENSG00000090470		ENST00000464087	ENSG00000003756	protein_coding	RBM5
ENST00000204566	ENSG00000090487	protein_coding	SPG21	ENSG00000090487		ENST00000464988	ENSG00000003756	protein_coding	RBM5
ENST00000204679	ENSG00000090581	protein_coding	GNPTG	ENSG00000090581		ENST00000475590	ENSG00000003756	protein_coding	RBM5
ENST00000204726	ENSG00000090615	protein_coding	GOLGA3	ENSG00000090615		ENST00000471995	ENSG00000003756	protein_coding	RBM5
ENST00000205061	ENSG00000090863	protein_coding	GLG1	ENSG00000090863		ENST00000000233	ENSG00000004059	protein_coding	ARF5
ENST00000205214	ENSG00000157426	protein_coding	AASDH	ENSG00000157426		ENST00000463733	ENSG00000004059	protein_coding	ARF5
ENST00000205402	ENSG00000091140	protein_coding	DLD	ENSG00000091140		ENST00000324093	ENSG00000004399	protein_coding	PLXND1
ENST00000205636	ENSG00000091317	protein_coding	CMTM6	ENSG00000091317		ENST00000504689	ENSG00000004399	protein_coding	PLXND1
ENST00000206020	ENSG00000091640	protein_coding	SPAG7	ENSG00000091640		ENST00000501038	ENSG00000004399	protein_coding	PLXND1
ENST00000206380	ENSG00000091947	protein_coding	TMEM101	ENSG00000091947		ENST00000504524	ENSG00000004399	protein_coding	PLXND1
ENST00000206451	ENSG00000092010	protein_coding	PSME1	ENSG00000092010		ENST00000512744	ENSG00000004399	protein_coding	PLXND1
ENST00000206513	ENSG00000092067	protein_coding	CEBPE	ENSG00000092067		ENST00000354858	ENSG00000004455	protein_coding	AK2
ENST00000206542	ENSG00000092094	protein_coding	OSGEP	ENSG00000092094		ENST00000373449	ENSG00000004455	protein_coding	AK2
ENST00000206595	ENSG00000092140	protein_coding	G2E3	ENSG00000092140		ENST00000672715	ENSG00000004455	protein_coding	AK2
ENST00000207549	ENSG00000092929	protein_coding	UNC13D	ENSG00000092929		ENST00000469238	ENSG00000004455	protein_coding	AK2
ENST00000207636	ENSG00000093010	protein_coding	COMT	ENSG00000093010		ENST00000672308	ENSG00000004455	protein_coding	AK2
ENST00000209718	ENSG00000108244	protein_coding	KRT23	ENSG00000108244		ENST00000695598	ENSG00000004455	protein_coding	AK2
ENST00000209873	ENSG00000094914	protein_coding	AAAS	ENSG00000094914		ENST00000695600	ENSG00000004455	protein_coding	AK2
ENST00000209875	ENSG00000094916	protein_coding	CBX5	ENSG00000094916		ENST00000695603	ENSG00000004455	protein_coding	AK2
ENST00000209884	ENSG00000076321	protein_coding	KLHL20	ENSG00000076321		ENST00000550338	ENSG00000004455	protein_coding	AK2
ENST00000210313	ENSG00000095261	protein_coding	PSMD5	ENSG00000095261		ENST00000491241	ENSG00000004455	protein_coding	AK2
ENST00000210444	ENSG00000095380	protein_coding	NANS	ENSG00000095380		ENST00000695599	ENSG00000004455	protein_coding	AK2
ENST00000211287	ENSG00000156711	protein_coding	MAPK13	ENSG00000156711		ENST00000695601	ENSG00000004455	protein_coding	AK2
ENST00000211314	ENSG00000096092	protein_coding	TMEM14A	ENSG00000096092		ENST00000695602	ENSG00000004455	protein_coding	AK2
ENST00000211379	ENSG00000204463	protein_coding	BAG6	ENSG00000204463		ENST00000695604	ENSG00000004455	protein_coding	AK2
ENST00000211921	ENSG00000204482	protein_coding	LST1	ENSG00000204482		ENST00000226279	ENSG00000004468	protein_coding	CD38
ENST00000211936	ENSG00000096654	protein_coding	ZNF184	ENSG00000096654		ENST00000510674	ENSG00000004468	protein_coding	CD38
ENST00000211998	ENSG00000035403	protein_coding	VCL	ENSG00000035403		ENST00000502843	ENSG00000004468	protein_coding	CD38
ENST00000212355	ENSG00000069702	protein_coding	TGFBR3	ENSG00000069702		ENST00000539181	ENSG00000004478	protein_coding	FKBP4
ENST00000214869	ENSG00000099203	protein_coding	TMED1	ENSG00000099203		ENST00000356634	ENSG00000004487	protein_coding	KDM1A
ENST00000214893	ENSG00000099219	protein_coding	ERMP1	ENSG00000099219		ENST00000400181	ENSG00000004487	protein_coding	KDM1A
ENST00000215057	ENSG00000099326	protein_coding	MZF1	ENSG00000099326		ENST00000494920	ENSG00000004487	protein_coding	KDM1A
ENST00000215061	ENSG00000099330	protein_coding	OCEL1	ENSG00000099330		ENST00000465864	ENSG00000004487	protein_coding	KDM1A
ENST00000215071	ENSG00000099341	protein_coding	PSMD8	ENSG00000099341		ENST00000685102	ENSG00000004487	protein_coding	KDM1A
ENST00000215115	ENSG00000099385	protein_coding	BCL7C	ENSG00000099385		ENST00000685243	ENSG00000004487	protein_coding	KDM1A
ENST00000215375	ENSG00000099624	protein_coding	ATP5F1D	ENSG00000099624		ENST00000686270	ENSG00000004487	protein_coding	KDM1A
ENST00000215531	ENSG00000095932	protein_coding	SMIM24	ENSG00000095932		ENST00000686339	ENSG00000004487	protein_coding	KDM1A
ENST00000215539	ENSG00000099769	protein_coding	IGFALS	ENSG00000099769		ENST00000686771	ENSG00000004487	protein_coding	KDM1A
ENST00000215555	ENSG00000099785	protein_coding	MARCHF2	ENSG00000099785		ENST00000690627	ENSG00000004487	protein_coding	KDM1A
ENST00000215565	ENSG00000099795	protein_coding	NDUFB7	ENSG00000099795		ENST00000691404	ENSG00000004487	protein_coding	KDM1A
ENST00000215570	ENSG00000099800	protein_coding	TIMM13	ENSG00000099800		ENST00000691682	ENSG00000004487	protein_coding	KDM1A
ENST00000215574	ENSG00000099804	protein_coding	CDC34	ENSG00000099804		ENST00000692056	ENSG00000004487	protein_coding	KDM1A
ENST00000215582	ENSG00000099812	protein_coding	MISP	ENSG00000099812		ENST00000692209	ENSG00000004487	protein_coding	KDM1A
ENST00000215587	ENSG00000099817	protein_coding	POLR2E	ENSG00000099817		ENST00000692853	ENSG00000004487	protein_coding	KDM1A
ENST00000215631	ENSG00000099860	protein_coding	GADD45B	ENSG00000099860		ENST00000692975	ENSG00000004487	protein_coding	KDM1A
ENST00000215637	ENSG00000099866	protein_coding	MADCAM1	ENSG00000099866		ENST00000693156	ENSG00000004487	protein_coding	KDM1A
ENST00000215659	ENSG00000188130	protein_coding	MAPK12	ENSG00000188130		ENST00000602503	ENSG00000004487	protein_coding	KDM1A
ENST00000215730	ENSG00000099940	protein_coding	SNAP29	ENSG00000099940		ENST00000686793	ENSG00000004487	protein_coding	KDM1A
ENST00000215742	ENSG00000184436	protein_coding	THAP7	ENSG00000184436		ENST00000687202	ENSG00000004487	protein_coding	KDM1A
ENST00000215754	ENSG00000240972	protein_coding	MIF	ENSG00000240972		ENST00000688122	ENSG00000004487	protein_coding	KDM1A
ENST00000215790	ENSG00000099992	protein_coding	TBC1D10A	ENSG00000099992		ENST00000688235	ENSG00000004487	protein_coding	KDM1A
ENST00000215793	ENSG00000099995	protein_coding	SF3A1	ENSG00000099995		ENST00000688943	ENSG00000004487	protein_coding	KDM1A
ENST00000215832	ENSG00000100030	protein_coding	MAPK1	ENSG00000100030		ENST00000689366	ENSG00000004487	protein_coding	KDM1A
ENST00000215838	ENSG00000185339	protein_coding	TCN2	ENSG00000185339		ENST00000689677	ENSG00000004487	protein_coding	KDM1A
ENST00000215862	ENSG00000133422	protein_coding	MORC2	ENSG00000133422		ENST00000689971	ENSG00000004487	protein_coding	KDM1A
ENST00000215882	ENSG00000100075	protein_coding	SLC25A1	ENSG00000100075		ENST00000690391	ENSG00000004487	protein_coding	KDM1A
ENST00000215886	ENSG00000100079	protein_coding	LGALS2	ENSG00000100079		ENST00000690907	ENSG00000004487	protein_coding	KDM1A
ENST00000215906	ENSG00000128203	protein_coding	ASPHD2	ENSG00000128203		ENST00000692214	ENSG00000004487	protein_coding	KDM1A
ENST00000215909	ENSG00000100097	protein_coding	LGALS1	ENSG00000100097		ENST00000686934	ENSG00000004487	protein_coding	KDM1A
ENST00000215912	ENSG00000100100	protein_coding	PIK3IP1	ENSG00000100100		ENST00000689853	ENSG00000004487	protein_coding	KDM1A
ENST00000215917	ENSG00000100104	protein_coding	SRRD	ENSG00000100104		ENST00000691256	ENSG00000004487	protein_coding	KDM1A
ENST00000215941	ENSG00000100124	protein_coding	ANKRD54	ENSG00000100124		ENST00000691813	ENSG00000004487	protein_coding	KDM1A
ENST00000215956	ENSG00000100138	protein_coding	SNU13	ENSG00000100138		ENST00000266022	ENSG00000004534	protein_coding	RBM6
ENST00000215957	ENSG00000100139	protein_coding	MICALL1	ENSG00000100139		ENST00000442092	ENSG00000004534	protein_coding	RBM6
ENST00000215980	ENSG00000100162	protein_coding	CENPM	ENSG00000100162		ENST00000421682	ENSG00000004534	protein_coding	RBM6
ENST00000216019	ENSG00000100201	protein_coding	DDX17	ENSG00000100201		ENST00000422955	ENSG00000004534	protein_coding	RBM6
ENST00000216027	ENSG00000100209	protein_coding	HSCB	ENSG00000100209		ENST00000443081	ENSG00000004534	protein_coding	RBM6
ENST00000216029	ENSG00000100211	protein_coding	CBY1	ENSG00000100211		ENST00000419610	ENSG00000004534	protein_coding	RBM6
ENST00000216034	ENSG00000100216	protein_coding	TOMM22	ENSG00000100216		ENST00000434592	ENSG00000004534	protein_coding	RBM6
ENST00000216037	ENSG00000100219	protein_coding	XBP1	ENSG00000100219		ENST00000454079	ENSG00000004534	protein_coding	RBM6
ENST00000216038	ENSG00000100220	protein_coding	RTCB	ENSG00000100220		ENST00000348335	ENSG00000004660	protein_coding	CAMKK1
ENST00000216039	ENSG00000100221	protein_coding	JOSD1	ENSG00000100221		ENST00000381769	ENSG00000004660	protein_coding	CAMKK1
ENST00000216061	ENSG00000100239	protein_coding	PPP6R2	ENSG00000100239		ENST00000421138	ENSG00000004700	protein_coding	RECQL
ENST00000216068	ENSG00000100246	protein_coding	DNAL4	ENSG00000100246		ENST00000444129	ENSG00000004700	protein_coding	RECQL
ENST00000216080	ENSG00000100258	protein_coding	LMF2	ENSG00000100258		ENST00000305866	ENSG00000004766	protein_coding	VPS50
ENST00000216083	ENSG00000183741	protein_coding	CBX6	ENSG00000183741		ENST00000544910	ENSG00000004766	protein_coding	VPS50
ENST00000216106	ENSG00000100281	protein_coding	HMGXB4	ENSG00000100281		ENST00000471188	ENSG00000004766	protein_coding	VPS50
ENST00000216115	ENSG00000100290	protein_coding	BIK	ENSG00000100290		ENST00000441602	ENSG00000004766	protein_coding	VPS50
ENST00000216117	ENSG00000100292	protein_coding	HMOX1	ENSG00000100292		ENST00000649152	ENSG00000004766	protein_coding	VPS50
ENST00000216121	ENSG00000184117	protein_coding	NIPSNAP1	ENSG00000184117		ENST00000007516	ENSG00000004779	protein_coding	NDUFAB1
ENST00000216122	ENSG00000100297	protein_coding	MCM5	ENSG00000100297		ENST00000570319	ENSG00000004779	protein_coding	NDUFAB1
ENST00000216129	ENSG00000100304	protein_coding	TTLL12	ENSG00000100304		ENST00000562133	ENSG00000004779	protein_coding	NDUFAB1
ENST00000216133	ENSG00000100307	protein_coding	CBX7	ENSG00000100307		ENST00000567761	ENSG00000004779	protein_coding	NDUFAB1
ENST00000216146	ENSG00000100316	protein_coding	RPL3	ENSG00000100316		ENST00000484769	ENSG00000004779	protein_coding	NDUFAB1
ENST00000216160	ENSG00000100324	protein_coding	TAB1	ENSG00000100324		ENST00000005178	ENSG00000004799	protein_coding	PDK4
ENST00000216181	ENSG00000100345	protein_coding	MYH9	ENSG00000100345		ENST00000406935	ENSG00000004846	protein_coding	ABCB5
ENST00000216185	ENSG00000100348	protein_coding	TXN2	ENSG00000100348		ENST00000265631	ENSG00000004864	protein_coding	SLC25A13
ENST00000216190	ENSG00000100353	protein_coding	EIF3D	ENSG00000100353		ENST00000416240	ENSG00000004864	protein_coding	SLC25A13
ENST00000216200	ENSG00000100362	protein_coding	PVALB	ENSG00000100362		ENST00000472162	ENSG00000004864	protein_coding	SLC25A13
ENST00000216214	ENSG00000100376	protein_coding	FAM118A	ENSG00000100376		ENST00000066544	ENSG00000004897	protein_coding	CDC27
ENST00000216218	ENSG00000100380	protein_coding	ST13	ENSG00000100380		ENST00000527547	ENSG00000004897	protein_coding	CDC27
ENST00000216223	ENSG00000100385	protein_coding	IL2RB	ENSG00000100385		ENST00000531206	ENSG00000004897	protein_coding	CDC27
ENST00000216225	ENSG00000100387	protein_coding	RBX1	ENSG00000100387		ENST00000571643	ENSG00000004897	protein_coding	CDC27
ENST00000216237	ENSG00000100395	protein_coding	L3MBTL2	ENSG00000100395		ENST00000525495	ENSG00000004897	protein_coding	CDC27
ENST00000216252	ENSG00000100410	protein_coding	PHF5A	ENSG00000100410		ENST00000575830	ENSG00000004897	protein_coding	CDC27
ENST00000216254	ENSG00000100412	protein_coding	ACO2	ENSG00000100412		ENST00000526866	ENSG00000004897	protein_coding	CDC27
ENST00000216259	ENSG00000100417	protein_coding	PMM1	ENSG00000100417		ENST00000533415	ENSG00000004897	protein_coding	CDC27
ENST00000216264	ENSG00000100422	protein_coding	CERK	ENSG00000100422		ENST00000570740	ENSG00000004897	protein_coding	CDC27
ENST00000216267	ENSG00000100425	protein_coding	BRD1	ENSG00000100425		ENST00000574304	ENSG00000004897	protein_coding	CDC27
ENST00000216274	ENSG00000129465	protein_coding	RIPK3	ENSG00000129465		ENST00000262418	ENSG00000004939	protein_coding	SLC4A1
ENST00000216277	ENSG00000090060	protein_coding	PAPOLA	ENSG00000090060		ENST00000399246	ENSG00000004939	protein_coding	SLC4A1
ENST00000216281	ENSG00000080824	protein_coding	HSP90AA1	ENSG00000080824		ENST00000380762	ENSG00000004961	protein_coding	HCCS
ENST00000216288	ENSG00000075413	protein_coding	MARK3	ENSG00000075413		ENST00000380763	ENSG00000004961	protein_coding	HCCS
ENST00000216294	ENSG00000023608	protein_coding	SNAPC1	ENSG00000023608		ENST00000321143	ENSG00000004961	protein_coding	HCCS
ENST00000216297	ENSG00000092201	protein_coding	SUPT16H	ENSG00000092201		ENST00000005340	ENSG00000004975	protein_coding	DVL2
ENST00000216330	ENSG00000100442	protein_coding	FKBP3	ENSG00000100442		ENST00000575458	ENSG00000004975	protein_coding	DVL2
ENST00000216336	ENSG00000100448	protein_coding	CTSG	ENSG00000100448		ENST00000161006	ENSG00000005001	protein_coding	PRSS22
ENST00000216338	ENSG00000100450	protein_coding	GZMH	ENSG00000100450		ENST00000571228	ENSG00000005001	protein_coding	PRSS22
ENST00000216341	ENSG00000100453	protein_coding	GZMB	ENSG00000100453		ENST00000575164	ENSG00000005001	protein_coding	PRSS22
ENST00000216350	ENSG00000100462	protein_coding	PRMT5	ENSG00000100462		ENST00000262803	ENSG00000005007	protein_coding	UPF1
ENST00000216361	ENSG00000100473	protein_coding	COCH	ENSG00000100473		ENST00000599848	ENSG00000005007	protein_coding	UPF1
ENST00000216373	ENSG00000100485	protein_coding	SOS2	ENSG00000100485		ENST00000704676	ENSG00000005007	protein_coding	UPF1
ENST00000216378	ENSG00000100490	protein_coding	CDKL1	ENSG00000100490		ENST00000596842	ENSG00000005007	protein_coding	UPF1
ENST00000216392	ENSG00000100504	protein_coding	PYGL	ENSG00000100504		ENST00000600689	ENSG00000005007	protein_coding	UPF1
ENST00000216410	ENSG00000100522	protein_coding	GNPNAT1	ENSG00000100522		ENST00000594504	ENSG00000005007	protein_coding	UPF1
ENST00000216416	ENSG00000100528	protein_coding	CNIH1	ENSG00000100528		ENST00000601981	ENSG00000005007	protein_coding	UPF1
ENST00000216420	ENSG00000100532	protein_coding	CGRRF1	ENSG00000100532		ENST00000704679	ENSG00000005007	protein_coding	UPF1
ENST00000216442	ENSG00000100554	protein_coding	ATP6V1D	ENSG00000100554		ENST00000704677	ENSG00000005007	protein_coding	UPF1
ENST00000216452	ENSG00000100564	protein_coding	PIGH	ENSG00000100564		ENST00000345317	ENSG00000005020	protein_coding	SKAP2
ENST00000216455	ENSG00000100567	protein_coding	PSMA3	ENSG00000100567		ENST00000489977	ENSG00000005020	protein_coding	SKAP2
ENST00000216456	ENSG00000100568	protein_coding	VTI1B	ENSG00000100568		ENST00000317881	ENSG00000005022	protein_coding	SLC25A5
ENST00000216463	ENSG00000100575	protein_coding	TIMM9	ENSG00000100575		ENST00000460013	ENSG00000005022	protein_coding	SLC25A5
ENST00000216465	ENSG00000100577	protein_coding	GSTZ1	ENSG00000100577		ENST00000394650	ENSG00000005059	protein_coding	MCUB
ENST00000216468	ENSG00000100580	protein_coding	TMED8	ENSG00000100580		ENST00000494604	ENSG00000005059	protein_coding	MCUB
ENST00000216479	ENSG00000100591	protein_coding	AHSA1	ENSG00000100591		ENST00000225296	ENSG00000005100	protein_coding	DHX33
ENST00000216484	ENSG00000100596	protein_coding	SPTLC2	ENSG00000100596		ENST00000380650	ENSG00000005175	protein_coding	RPAP3
ENST00000216487	ENSG00000100599	protein_coding	RIN3	ENSG00000100599		ENST00000005386	ENSG00000005175	protein_coding	RPAP3
ENST00000216489	ENSG00000100601	protein_coding	ALKBH1	ENSG00000100601		ENST00000432584	ENSG00000005175	protein_coding	RPAP3
ENST00000216500	ENSG00000100612	protein_coding	DHRS7	ENSG00000100612		ENST00000548296	ENSG00000005175	protein_coding	RPAP3
ENST00000216520	ENSG00000100632	protein_coding	ERH	ENSG00000100632		ENST00000569141	ENSG00000005187	protein_coding	ACSM3
ENST00000216554	ENSG00000100664	protein_coding	EIF5	ENSG00000100664		ENST00000561499	ENSG00000005187	protein_coding	ACSM3
ENST00000216568	ENSG00000100678	protein_coding	SLC8A3	ENSG00000100678		ENST00000394391	ENSG00000005194	protein_coding	CIAPIN1
ENST00000216602	ENSG00000100711	protein_coding	ZFYVE21	ENSG00000100711		ENST00000567518	ENSG00000005194	protein_coding	CIAPIN1
ENST00000216639	ENSG00000100749	protein_coding	VRK1	ENSG00000100749		ENST00000565961	ENSG00000005194	protein_coding	CIAPIN1
ENST00000216714	ENSG00000100823	protein_coding	APEX1	ENSG00000100823		ENST00000569370	ENSG00000005194	protein_coding	CIAPIN1
ENST00000216743	ENSG00000100852	protein_coding	ARHGAP5	ENSG00000100852		ENST00000618220	ENSG00000005206	protein_coding	SPPL2B
ENST00000216756	ENSG00000100865	protein_coding	CINP	ENSG00000100865		ENST00000614784	ENSG00000005206	protein_coding	SPPL2B
ENST00000216774	ENSG00000100883	protein_coding	SRP54	ENSG00000100883		ENST00000322813	ENSG00000005238	protein_coding	ATOSB
ENST00000216780	ENSG00000100889	protein_coding	PCK2	ENSG00000100889		ENST00000378557	ENSG00000005238	protein_coding	ATOSB
ENST00000216797	ENSG00000100906	protein_coding	NFKBIA	ENSG00000100906		ENST00000378561	ENSG00000005238	protein_coding	ATOSB
ENST00000216832	ENSG00000100941	protein_coding	PNN	ENSG00000100941		ENST00000603301	ENSG00000005238	protein_coding	ATOSB
ENST00000216840	ENSG00000100949	protein_coding	RABGGTA	ENSG00000100949		ENST00000378566	ENSG00000005238	protein_coding	ATOSB
ENST00000216877	ENSG00000132670	protein_coding	PTPRA	ENSG00000132670		ENST00000488109	ENSG00000005238	protein_coding	ATOSB
ENST00000216879	ENSG00000088833	protein_coding	NSFL1C	ENSG00000088833		ENST00000605244	ENSG00000005238	protein_coding	ATOSB
ENST00000216923	ENSG00000020256	protein_coding	ZFP64	ENSG00000020256		ENST00000265717	ENSG00000005249	protein_coding	PRKAR2B
ENST00000216962	ENSG00000100994	protein_coding	PYGB	ENSG00000100994		ENST00000706581	ENSG00000005249	protein_coding	PRKAR2B
ENST00000217026	ENSG00000101057	protein_coding	MYBL2	ENSG00000101057		ENST00000488792	ENSG00000005249	protein_coding	PRKAR2B
ENST00000217073	ENSG00000101104	protein_coding	PABPC1L	ENSG00000101104		ENST00000706582	ENSG00000005249	protein_coding	PRKAR2B
ENST00000217075	ENSG00000101104	protein_coding	PABPC1L	ENSG00000101104		ENST00000706583	ENSG00000005249	protein_coding	PRKAR2B
ENST00000217109	ENSG00000101138	protein_coding	CSTF1	ENSG00000101138		ENST00000706584	ENSG00000005249	protein_coding	PRKAR2B
ENST00000217121	ENSG00000101150	protein_coding	TPD52L2	ENSG00000101150		ENST00000706586	ENSG00000005249	protein_coding	PRKAR2B
ENST00000217131	ENSG00000101160	protein_coding	CTSZ	ENSG00000101160		ENST00000706587	ENSG00000005249	protein_coding	PRKAR2B
ENST00000217133	ENSG00000101162	protein_coding	TUBB1	ENSG00000101162		ENST00000706588	ENSG00000005249	protein_coding	PRKAR2B
ENST00000217173	ENSG00000185019	protein_coding	UBOX5	ENSG00000185019		ENST00000706589	ENSG00000005249	protein_coding	PRKAR2B
ENST00000217195	ENSG00000101220	protein_coding	ADISSP	ENSG00000101220		ENST00000706590	ENSG00000005249	protein_coding	PRKAR2B
ENST00000217233	ENSG00000101255	protein_coding	TRIB3	ENSG00000101255		ENST00000706591	ENSG00000005249	protein_coding	PRKAR2B
ENST00000217244	ENSG00000101266	protein_coding	CSNK2A1	ENSG00000101266		ENST00000706592	ENSG00000005249	protein_coding	PRKAR2B
ENST00000217246	ENSG00000172264	protein_coding	MACROD2	ENSG00000172264		ENST00000706593	ENSG00000005249	protein_coding	PRKAR2B
ENST00000217254	ENSG00000101276	protein_coding	SLC52A3	ENSG00000101276		ENST00000312196	ENSG00000005302	protein_coding	MSL3
ENST00000217315	ENSG00000101337	protein_coding	TM9SF4	ENSG00000101337		ENST00000337339	ENSG00000005302	protein_coding	MSL3
ENST00000217381	ENSG00000101400	protein_coding	SNTA1	ENSG00000101400		ENST00000361672	ENSG00000005302	protein_coding	MSL3
ENST00000217398	ENSG00000101417	protein_coding	PXMP4	ENSG00000101417		ENST00000380693	ENSG00000005302	protein_coding	MSL3
ENST00000217402	ENSG00000101421	protein_coding	CHMP4B	ENSG00000101421		ENST00000398527	ENSG00000005302	protein_coding	MSL3
ENST00000217426	ENSG00000101444	protein_coding	AHCY	ENSG00000101444		ENST00000467141	ENSG00000005302	protein_coding	MSL3
ENST00000217455	ENSG00000101473	protein_coding	ACOT8	ENSG00000101473		ENST00000482871	ENSG00000005302	protein_coding	MSL3
ENST00000217456	ENSG00000101474	protein_coding	APMAP	ENSG00000101474		ENST00000647857	ENSG00000005302	protein_coding	MSL3
ENST00000217515	ENSG00000091164	protein_coding	TXNL1	ENSG00000091164		ENST00000647869	ENSG00000005302	protein_coding	MSL3
ENST00000217652	ENSG00000101608	protein_coding	MYL12A	ENSG00000101608		ENST00000648013	ENSG00000005302	protein_coding	MSL3
ENST00000217740	ENSG00000101695	protein_coding	RNF125	ENSG00000101695		ENST00000648287	ENSG00000005302	protein_coding	MSL3
ENST00000217800	ENSG00000101751	protein_coding	POLI	ENSG00000101751		ENST00000648545	ENSG00000005302	protein_coding	MSL3
ENST00000217893	ENSG00000273841	protein_coding	TAF9	ENSG00000273841		ENST00000648614	ENSG00000005302	protein_coding	MSL3
ENST00000217901	ENSG00000067829	protein_coding	IDH3G	ENSG00000067829		ENST00000648656	ENSG00000005302	protein_coding	MSL3
ENST00000217909	ENSG00000077713	protein_coding	SLC25A43	ENSG00000077713		ENST00000649078	ENSG00000005302	protein_coding	MSL3
ENST00000217957	ENSG00000101842	protein_coding	VSIG1	ENSG00000101842		ENST00000649130	ENSG00000005302	protein_coding	MSL3
ENST00000217958	ENSG00000101843	protein_coding	PSMD10	ENSG00000101843		ENST00000649271	ENSG00000005302	protein_coding	MSL3
ENST00000217971	ENSG00000101856	protein_coding	PGRMC1	ENSG00000101856		ENST00000649602	ENSG00000005302	protein_coding	MSL3
ENST00000218004	ENSG00000101888	protein_coding	NXT2	ENSG00000101888		ENST00000649649	ENSG00000005302	protein_coding	MSL3
ENST00000218032	ENSG00000101916	protein_coding	TLR8	ENSG00000101916		ENST00000649685	ENSG00000005302	protein_coding	MSL3
ENST00000218056	ENSG00000101940	protein_coding	WDR13	ENSG00000101940		ENST00000649797	ENSG00000005302	protein_coding	MSL3
ENST00000218089	ENSG00000101972	protein_coding	STAG2	ENSG00000101972		ENST00000649851	ENSG00000005302	protein_coding	MSL3
ENST00000218197	ENSG00000102078	protein_coding	SLC25A14	ENSG00000102078		ENST00000650215	ENSG00000005302	protein_coding	MSL3
ENST00000218200	ENSG00000102081	protein_coding	FMR1	ENSG00000102081		ENST00000650628	ENSG00000005302	protein_coding	MSL3
ENST00000218224	ENSG00000102103	protein_coding	PQBP1	ENSG00000102103		ENST00000473380	ENSG00000005302	protein_coding	MSL3
ENST00000218230	ENSG00000102109	protein_coding	PCSK1N	ENSG00000102109		ENST00000647985	ENSG00000005302	protein_coding	MSL3
ENST00000218340	ENSG00000102218	protein_coding	RP2	ENSG00000102218		ENST00000648207	ENSG00000005302	protein_coding	MSL3
ENST00000218348	ENSG00000102226	protein_coding	USP11	ENSG00000102226		ENST00000648889	ENSG00000005302	protein_coding	MSL3
ENST00000218364	ENSG00000102241	protein_coding	HTATSF1	ENSG00000102241		ENST00000648918	ENSG00000005302	protein_coding	MSL3
ENST00000218388	ENSG00000102265	protein_coding	TIMP1	ENSG00000102265		ENST00000649308	ENSG00000005302	protein_coding	MSL3
ENST00000218432	ENSG00000102309	protein_coding	PIN4	ENSG00000102309		ENST00000649684	ENSG00000005302	protein_coding	MSL3
ENST00000218439	ENSG00000102316	protein_coding	MAGED2	ENSG00000102316		ENST00000649988	ENSG00000005302	protein_coding	MSL3
ENST00000218516	ENSG00000102393	protein_coding	GLA	ENSG00000102393		ENST00000650050	ENSG00000005302	protein_coding	MSL3
ENST00000218758	ENSG00000102575	protein_coding	ACP5	ENSG00000102575		ENST00000647599	ENSG00000005302	protein_coding	MSL3
ENST00000218789	ENSG00000102606	protein_coding	ARHGEF7	ENSG00000102606		ENST00000647839	ENSG00000005302	protein_coding	MSL3
ENST00000218981	ENSG00000102796	protein_coding	DHRS12	ENSG00000102796		ENST00000648692	ENSG00000005302	protein_coding	MSL3
ENST00000219022	ENSG00000102837	protein_coding	OLFM4	ENSG00000102837		ENST00000649785	ENSG00000005302	protein_coding	MSL3
ENST00000219069	ENSG00000006194	protein_coding	ZNF263	ENSG00000006194		ENST00000650370	ENSG00000005302	protein_coding	MSL3
ENST00000219084	ENSG00000177200	protein_coding	CHD9	ENSG00000177200		ENST00000262367	ENSG00000005339	protein_coding	CREBBP
ENST00000219091	ENSG00000122386	protein_coding	ZNF205	ENSG00000122386		ENST00000382070	ENSG00000005339	protein_coding	CREBBP
ENST00000219139	ENSG00000125149	protein_coding	PHAF1	ENSG00000125149		ENST00000268893	ENSG00000005379	protein_coding	TSPOAP1
ENST00000219150	ENSG00000102879	protein_coding	CORO1A	ENSG00000102879		ENST00000343736	ENSG00000005379	protein_coding	TSPOAP1
ENST00000219168	ENSG00000102897	protein_coding	LYRM1	ENSG00000102897		ENST00000581675	ENSG00000005379	protein_coding	TSPOAP1
ENST00000219169	ENSG00000102898	protein_coding	NUTF2	ENSG00000102898		ENST00000580669	ENSG00000005379	protein_coding	TSPOAP1
ENST00000219204	ENSG00000102931	protein_coding	ARL2BP	ENSG00000102931		ENST00000581692	ENSG00000005379	protein_coding	TSPOAP1
ENST00000219251	ENSG00000102977	protein_coding	ACD	ENSG00000102977		ENST00000225275	ENSG00000005381	protein_coding	MPO
ENST00000219252	ENSG00000102978	protein_coding	POLR2C	ENSG00000102978		ENST00000578493	ENSG00000005381	protein_coding	MPO
ENST00000219255	ENSG00000102981	protein_coding	PARD6A	ENSG00000102981		ENST00000699292	ENSG00000005381	protein_coding	MPO
ENST00000219281	ENSG00000103005	protein_coding	USB1	ENSG00000103005		ENST00000699291	ENSG00000005381	protein_coding	MPO
ENST00000219302	ENSG00000103024	protein_coding	NME3	ENSG00000103024		ENST00000348227	ENSG00000005448	protein_coding	WDR54
ENST00000219313	ENSG00000103035	protein_coding	PSMD7	ENSG00000103035		ENST00000409791	ENSG00000005448	protein_coding	WDR54
ENST00000219315	ENSG00000103037	protein_coding	SETD6	ENSG00000103037		ENST00000465134	ENSG00000005448	protein_coding	WDR54
ENST00000219343	ENSG00000103064	protein_coding	SLC7A6	ENSG00000103064		ENST00000468778	ENSG00000005448	protein_coding	WDR54
ENST00000219400	ENSG00000103121	protein_coding	CMC2	ENSG00000103121		ENST00000482605	ENSG00000005448	protein_coding	WDR54
ENST00000219409	ENSG00000242173	protein_coding	ARHGDIG	ENSG00000242173		ENST00000461531	ENSG00000005448	protein_coding	WDR54
ENST00000219431	ENSG00000103152	protein_coding	MPG	ENSG00000103152		ENST00000469321	ENSG00000005448	protein_coding	WDR54
ENST00000219473	ENSG00000103194	protein_coding	USP10	ENSG00000103194		ENST00000480089	ENSG00000005448	protein_coding	WDR54
ENST00000219476	ENSG00000103197	protein_coding	TSC2	ENSG00000103197		ENST00000331536	ENSG00000005469	protein_coding	CROT
ENST00000219479	ENSG00000103202	protein_coding	NME4	ENSG00000103202		ENST00000419147	ENSG00000005469	protein_coding	CROT
ENST00000219481	ENSG00000242612	protein_coding	DECR2	ENSG00000242612		ENST00000467983	ENSG00000005471	protein_coding	ABCB4
ENST00000219535	ENSG00000103254	protein_coding	ANTKMT	ENSG00000103254		ENST00000311117	ENSG00000005483	protein_coding	KMT2E
ENST00000219542	ENSG00000103260	protein_coding	METRN	ENSG00000103260		ENST00000473063	ENSG00000005483	protein_coding	KMT2E
ENST00000219548	ENSG00000103266	protein_coding	STUB1	ENSG00000103266		ENST00000476671	ENSG00000005483	protein_coding	KMT2E
ENST00000219596	ENSG00000103313	protein_coding	MEFV	ENSG00000103313		ENST00000495267	ENSG00000005483	protein_coding	KMT2E
ENST00000219599	ENSG00000103316	protein_coding	CRYM	ENSG00000103316		ENST00000479838	ENSG00000005483	protein_coding	KMT2E
ENST00000219611	ENSG00000103326	protein_coding	CAPN15	ENSG00000103326		ENST00000474203	ENSG00000005483	protein_coding	KMT2E
ENST00000219700	ENSG00000103415	protein_coding	HMOX2	ENSG00000103415		ENST00000478990	ENSG00000005483	protein_coding	KMT2E
ENST00000219771	ENSG00000103485	protein_coding	QPRT	ENSG00000103485		ENST00000622386	ENSG00000005483	protein_coding	KMT2E
ENST00000219782	ENSG00000103495	protein_coding	MAZ	ENSG00000103495		ENST00000700500	ENSG00000005483	protein_coding	KMT2E
ENST00000219789	ENSG00000103502	protein_coding	CDIPT	ENSG00000103502		ENST00000257745	ENSG00000005483	protein_coding	KMT2E
ENST00000219794	ENSG00000103507	protein_coding	BCKDK	ENSG00000103507		ENST00000334884	ENSG00000005483	protein_coding	KMT2E
ENST00000219797	ENSG00000103510	protein_coding	KAT8	ENSG00000103510		ENST00000478079	ENSG00000005483	protein_coding	KMT2E
ENST00000219905	ENSG00000174197	protein_coding	MGA	ENSG00000174197		ENST00000482560	ENSG00000005483	protein_coding	KMT2E
ENST00000219919	ENSG00000103569	protein_coding	AQP9	ENSG00000103569		ENST00000667857	ENSG00000005483	protein_coding	KMT2E
ENST00000220003	ENSG00000103653	protein_coding	CSK	ENSG00000103653		ENST00000700336	ENSG00000005483	protein_coding	KMT2E
ENST00000220058	ENSG00000103707	protein_coding	MTFMT	ENSG00000103707		ENST00000006777	ENSG00000005486	protein_coding	RHBDD2
ENST00000220166	ENSG00000103811	protein_coding	CTSH	ENSG00000103811		ENST00000428119	ENSG00000005486	protein_coding	RHBDD2
ENST00000220429	ENSG00000104064	protein_coding	GABPB1	ENSG00000104064		ENST00000318622	ENSG00000005486	protein_coding	RHBDD2
ENST00000220496	ENSG00000104129	protein_coding	DNAJC17	ENSG00000104129		ENST00000467406	ENSG00000005486	protein_coding	RHBDD2
ENST00000220509	ENSG00000104142	protein_coding	VPS18	ENSG00000104142		ENST00000468304	ENSG00000005486	protein_coding	RHBDD2
ENST00000220531	ENSG00000104164	protein_coding	BLOC1S6	ENSG00000104164		ENST00000466232	ENSG00000005486	protein_coding	RHBDD2
ENST00000220562	ENSG00000012232	protein_coding	EXTL3	ENSG00000012232		ENST00000468644	ENSG00000005486	protein_coding	RHBDD2
ENST00000220584	ENSG00000079459	protein_coding	FDFT1	ENSG00000079459		ENST00000454791	ENSG00000005486	protein_coding	RHBDD2
ENST00000220597	ENSG00000076641	protein_coding	PAG1	ENSG00000076641		ENST00000306270	ENSG00000005700	protein_coding	IBTK
ENST00000220659	ENSG00000104221	protein_coding	BRF2	ENSG00000104221		ENST00000610980	ENSG00000005700	protein_coding	IBTK
ENST00000220669	ENSG00000104231	protein_coding	ZFAND1	ENSG00000104231		ENST00000505222	ENSG00000005700	protein_coding	IBTK
ENST00000220751	ENSG00000104312	protein_coding	RIPK2	ENSG00000104312		ENST00000445419	ENSG00000005700	protein_coding	IBTK
ENST00000220763	ENSG00000104324	protein_coding	CPQ	ENSG00000104324		ENST00000508381	ENSG00000005700	protein_coding	IBTK
ENST00000220764	ENSG00000104325	protein_coding	DECR1	ENSG00000104325		ENST00000005082	ENSG00000005801	protein_coding	ZNF195
ENST00000220847	ENSG00000129292	protein_coding	PHF20L1	ENSG00000129292		ENST00000354599	ENSG00000005801	protein_coding	ZNF195
ENST00000220849	ENSG00000104408	protein_coding	EIF3E	ENSG00000104408		ENST00000399602	ENSG00000005801	protein_coding	ZNF195
ENST00000220888	ENSG00000104447	protein_coding	TRPS1	ENSG00000104447		ENST00000526601	ENSG00000005801	protein_coding	ZNF195
ENST00000220913	ENSG00000104472	protein_coding	CHRAC1	ENSG00000104472		ENST00000343338	ENSG00000005801	protein_coding	ZNF195
ENST00000220931	ENSG00000104490	protein_coding	NCALD	ENSG00000104490		ENST00000429541	ENSG00000005801	protein_coding	ZNF195
ENST00000220959	ENSG00000104517	protein_coding	UBR5	ENSG00000104517		ENST00000620374	ENSG00000005801	protein_coding	ZNF195
ENST00000221086	ENSG00000104643	protein_coding	MTMR9	ENSG00000104643		ENST00000649622	ENSG00000005801	protein_coding	ZNF195
ENST00000221114	ENSG00000104671	protein_coding	DCTN6	ENSG00000104671		ENST00000357337	ENSG00000005810	protein_coding	MYCBP2
ENST00000221130	ENSG00000104687	protein_coding	GSR	ENSG00000104687		ENST00000544440	ENSG00000005810	protein_coding	MYCBP2
ENST00000221132	ENSG00000104689	protein_coding	TNFRSF10A	ENSG00000104689		ENST00000429715	ENSG00000005810	protein_coding	MYCBP2
ENST00000221138	ENSG00000104695	protein_coding	PPP2CB	ENSG00000104695		ENST00000682321	ENSG00000005810	protein_coding	MYCBP2
ENST00000221222	ENSG00000051128	protein_coding	HOMER3	ENSG00000051128		ENST00000683697	ENSG00000005810	protein_coding	MYCBP2
ENST00000221233	ENSG00000077348	protein_coding	EXOSC5	ENSG00000077348		ENST00000683823	ENSG00000005810	protein_coding	MYCBP2
ENST00000221249	ENSG00000032444	protein_coding	PNPLA6	ENSG00000032444		ENST00000684354	ENSG00000005810	protein_coding	MYCBP2
ENST00000221264	ENSG00000011422	protein_coding	PLAUR	ENSG00000011422		ENST00000695079	ENSG00000005810	protein_coding	MYCBP2
ENST00000221265	ENSG00000006712	protein_coding	PAF1	ENSG00000006712		ENST00000695080	ENSG00000005810	protein_coding	MYCBP2
ENST00000221307	ENSG00000186529	protein_coding	CYP4F3	ENSG00000186529		ENST00000695081	ENSG00000005810	protein_coding	MYCBP2
ENST00000221315	ENSG00000256087	protein_coding	ZNF432	ENSG00000256087		ENST00000695078	ENSG00000005810	protein_coding	MYCBP2
ENST00000221413	ENSG00000183207	protein_coding	RUVBL2	ENSG00000183207		ENST00000695082	ENSG00000005810	protein_coding	MYCBP2
ENST00000221418	ENSG00000104823	protein_coding	ECH1	ENSG00000104823		ENST00000695083	ENSG00000005810	protein_coding	MYCBP2
ENST00000221419	ENSG00000104824	protein_coding	HNRNPL	ENSG00000104824		ENST00000695086	ENSG00000005810	protein_coding	MYCBP2
ENST00000221431	ENSG00000104835	protein_coding	SARS2	ENSG00000104835		ENST00000695088	ENSG00000005810	protein_coding	MYCBP2
ENST00000221448	ENSG00000104852	protein_coding	SNRNP70	ENSG00000104852		ENST00000355619	ENSG00000005812	protein_coding	FBXL3
ENST00000221452	ENSG00000104856	protein_coding	RELB	ENSG00000104856		ENST00000477982	ENSG00000005812	protein_coding	FBXL3
ENST00000221455	ENSG00000104859	protein_coding	CLASRP	ENSG00000104859		ENST00000356798	ENSG00000005844	protein_coding	ITGAL
ENST00000221466	ENSG00000104870	protein_coding	FCGRT	ENSG00000104870		ENST00000358164	ENSG00000005844	protein_coding	ITGAL
ENST00000221480	ENSG00000104883	protein_coding	PEX11G	ENSG00000104883		ENST00000679323	ENSG00000005844	protein_coding	ITGAL
ENST00000221494	ENSG00000104897	protein_coding	SF3A2	ENSG00000104897		ENST00000678574	ENSG00000005844	protein_coding	ITGAL
ENST00000221504	ENSG00000104907	protein_coding	TRMT1	ENSG00000104907		ENST00000676652	ENSG00000005844	protein_coding	ITGAL
ENST00000221515	ENSG00000104918	protein_coding	RETN	ENSG00000104918		ENST00000677830	ENSG00000005844	protein_coding	ITGAL
ENST00000221543	ENSG00000104946	protein_coding	TBC1D17	ENSG00000104946		ENST00000678203	ENSG00000005844	protein_coding	ITGAL
ENST00000221554	ENSG00000104957	protein_coding	YJU2B	ENSG00000104957		ENST00000503176	ENSG00000005882	protein_coding	PDK2
ENST00000221561	ENSG00000104964	protein_coding	TLE5	ENSG00000104964		ENST00000007708	ENSG00000005882	protein_coding	PDK2
ENST00000221566	ENSG00000104969	protein_coding	SGTA	ENSG00000104969		ENST00000503614	ENSG00000005882	protein_coding	PDK2
ENST00000221573	ENSG00000104976	protein_coding	SNAPC2	ENSG00000104976		ENST00000505440	ENSG00000005882	protein_coding	PDK2
ENST00000221576	ENSG00000104979	protein_coding	C19orf53	ENSG00000104979		ENST00000508030	ENSG00000005882	protein_coding	PDK2
ENST00000221700	ENSG00000186115	protein_coding	CYP4F2	ENSG00000186115		ENST00000512238	ENSG00000005882	protein_coding	PDK2
ENST00000221770	ENSG00000105171	protein_coding	POP4	ENSG00000105171		ENST00000510219	ENSG00000005882	protein_coding	PDK2
ENST00000221784	ENSG00000105185	protein_coding	PDCD5	ENSG00000105185		ENST00000614357	ENSG00000005882	protein_coding	PDK2
ENST00000221801	ENSG00000105202	protein_coding	FBL	ENSG00000105202		ENST00000505897	ENSG00000005882	protein_coding	PDK2
ENST00000221804	ENSG00000105205	protein_coding	CLC	ENSG00000105205		ENST00000506242	ENSG00000005882	protein_coding	PDK2
ENST00000221855	ENSG00000105254	protein_coding	TBCB	ENSG00000105254		ENST00000515040	ENSG00000005882	protein_coding	PDK2
ENST00000221859	ENSG00000105258	protein_coding	POLR2I	ENSG00000105258		ENST00000320031	ENSG00000005884	protein_coding	ITGA3
ENST00000221922	ENSG00000105321	protein_coding	CCDC9	ENSG00000105321		ENST00000506827	ENSG00000005884	protein_coding	ITGA3
ENST00000221930	ENSG00000105329	protein_coding	TGFB1	ENSG00000105329		ENST00000505306	ENSG00000005884	protein_coding	ITGA3
ENST00000221943	ENSG00000105341	protein_coding	DMAC2	ENSG00000105341		ENST00000506437	ENSG00000005884	protein_coding	ITGA3
ENST00000221954	ENSG00000105352	protein_coding	CEACAM4	ENSG00000105352		ENST00000200639	ENSG00000005893	protein_coding	LAMP2
ENST00000221957	ENSG00000105355	protein_coding	PLIN3	ENSG00000105355		ENST00000371335	ENSG00000005893	protein_coding	LAMP2
ENST00000221972	ENSG00000105369	protein_coding	CD79A	ENSG00000105369		ENST00000706600	ENSG00000005893	protein_coding	LAMP2
ENST00000221975	ENSG00000105372	protein_coding	RPS19	ENSG00000105372		ENST00000486593	ENSG00000005893	protein_coding	LAMP2
ENST00000221978	ENSG00000105374	protein_coding	NKG7	ENSG00000105374		ENST00000262407	ENSG00000005961	protein_coding	ITGA2B
ENST00000222005	ENSG00000105401	protein_coding	CDC37	ENSG00000105401		ENST00000587295	ENSG00000005961	protein_coding	ITGA2B
ENST00000222120	ENSG00000105514	protein_coding	RAB3D	ENSG00000105514		ENST00000648408	ENSG00000005961	protein_coding	ITGA2B
ENST00000222122	ENSG00000105516	protein_coding	DBP	ENSG00000105516		ENST00000592462	ENSG00000005961	protein_coding	ITGA2B
ENST00000222139	ENSG00000187266	protein_coding	EPOR	ENSG00000187266		ENST00000353258	ENSG00000006007	protein_coding	GDE1
ENST00000222214	ENSG00000105607	protein_coding	GCDH	ENSG00000105607		ENST00000569899	ENSG00000006007	protein_coding	GDE1
ENST00000222219	ENSG00000105612	protein_coding	DNASE2	ENSG00000105612		ENST00000563645	ENSG00000006007	protein_coding	GDE1
ENST00000222224	ENSG00000105617	protein_coding	LENG1_ENSG00000105617	ENSG00000105617		ENST00000564172	ENSG00000006007	protein_coding	GDE1
ENST00000222250	ENSG00000105643	protein_coding	ARRDC2	ENSG00000105643		ENST00000358607	ENSG00000006015	protein_coding	REX1BD
ENST00000222256	ENSG00000105649	protein_coding	RAB3A	ENSG00000105649		ENST00000450195	ENSG00000006015	protein_coding	REX1BD
ENST00000222284	ENSG00000105677	protein_coding	TMEM147	ENSG00000105677		ENST00000595490	ENSG00000006015	protein_coding	REX1BD
ENST00000222305	ENSG00000105698	protein_coding	USF2	ENSG00000105698		ENST00000600997	ENSG00000006015	protein_coding	REX1BD
ENST00000222307	ENSG00000105700	protein_coding	KXD1	ENSG00000105700		ENST00000597371	ENSG00000006015	protein_coding	REX1BD
ENST00000222308	ENSG00000105701	protein_coding	FKBP8	ENSG00000105701		ENST00000598375	ENSG00000006015	protein_coding	REX1BD
ENST00000222329	ENSG00000105722	protein_coding	ERF	ENSG00000105722		ENST00000595077	ENSG00000006015	protein_coding	REX1BD
ENST00000222330	ENSG00000105723	protein_coding	GSK3A	ENSG00000105723		ENST00000601736	ENSG00000006015	protein_coding	REX1BD
ENST00000222339	ENSG00000105732	protein_coding	ZNF574	ENSG00000105732		ENST00000007699	ENSG00000006047	protein_coding	YBX2
ENST00000222345	ENSG00000105738	protein_coding	SIPA1L3	ENSG00000105738		ENST00000571464	ENSG00000006047	protein_coding	YBX2
ENST00000222547	ENSG00000105829	protein_coding	BET1	ENSG00000105829		ENST00000571485	ENSG00000006047	protein_coding	YBX2
ENST00000222553	ENSG00000105835	protein_coding	NAMPT	ENSG00000105835		ENST00000571834	ENSG00000006047	protein_coding	YBX2
ENST00000222572	ENSG00000105854	protein_coding	PON2	ENSG00000105854		ENST00000344686	ENSG00000006062	protein_coding	MAP3K14
ENST00000222574	ENSG00000105856	protein_coding	HBP1	ENSG00000105856		ENST00000376926	ENSG00000006062	protein_coding	MAP3K14
ENST00000222584	ENSG00000105866	protein_coding	SP4	ENSG00000105866		ENST00000592267	ENSG00000006062	protein_coding	MAP3K14
ENST00000222673	ENSG00000105953	protein_coding	OGDH	ENSG00000105953		ENST00000586644	ENSG00000006062	protein_coding	MAP3K14
ENST00000222690	ENSG00000105968	protein_coding	H2AZ2	ENSG00000105968		ENST00000680632	ENSG00000006062	protein_coding	MAP3K14
ENST00000222725	ENSG00000106003	protein_coding	LFNG	ENSG00000106003		ENST00000645744	ENSG00000006071	protein_coding	ABCC8
ENST00000222800	ENSG00000106077	protein_coding	ABHD11	ENSG00000106077		ENST00000647013	ENSG00000006071	protein_coding	ABCC8
ENST00000222823	ENSG00000106100	protein_coding	NOD1	ENSG00000106100		ENST00000610402	ENSG00000006125	protein_coding	AP2B1
ENST00000222969	ENSG00000106245	protein_coding	BUD31	ENSG00000106245		ENST00000612116	ENSG00000006125	protein_coding	AP2B1
ENST00000223023	ENSG00000106299	protein_coding	WASL	ENSG00000106299		ENST00000618940	ENSG00000006125	protein_coding	AP2B1
ENST00000223029	ENSG00000106305	protein_coding	AIMP2	ENSG00000106305		ENST00000621914	ENSG00000006125	protein_coding	AP2B1
ENST00000223054	ENSG00000106330	protein_coding	MOSPD3	ENSG00000106330		ENST00000616681	ENSG00000006125	protein_coding	AP2B1
ENST00000223084	ENSG00000106355	protein_coding	LSM5	ENSG00000106355		ENST00000620039	ENSG00000006125	protein_coding	AP2B1
ENST00000223122	ENSG00000106392	protein_coding	C1GALT1	ENSG00000106392		ENST00000219069	ENSG00000006194	protein_coding	ZNF263
ENST00000223127	ENSG00000106397	protein_coding	PLOD3	ENSG00000106397		ENST00000572748	ENSG00000006194	protein_coding	ZNF263
ENST00000223129	ENSG00000106399	protein_coding	RPA3	ENSG00000106399		ENST00000574253	ENSG00000006194	protein_coding	ZNF263
ENST00000223145	ENSG00000106415	protein_coding	GLCCI1	ENSG00000106415		ENST00000575823	ENSG00000006194	protein_coding	ZNF263
ENST00000223167	ENSG00000106436	protein_coding	MYL10	ENSG00000106436		ENST00000006658	ENSG00000006282	protein_coding	SPATA20
ENST00000223210	ENSG00000106479	protein_coding	ZNF862	ENSG00000106479		ENST00000356488	ENSG00000006282	protein_coding	SPATA20
ENST00000223293	ENSG00000106560	protein_coding	GIMAP2	ENSG00000106560		ENST00000634597	ENSG00000006282	protein_coding	SPATA20
ENST00000223324	ENSG00000106591	protein_coding	MRPL32	ENSG00000106591		ENST00000503063	ENSG00000006282	protein_coding	SPATA20
ENST00000223336	ENSG00000106603	protein_coding	COA1	ENSG00000106603		ENST00000503127	ENSG00000006282	protein_coding	SPATA20
ENST00000223361	ENSG00000106628	protein_coding	POLD2	ENSG00000106628		ENST00000511937	ENSG00000006282	protein_coding	SPATA20
ENST00000223368	ENSG00000106635	protein_coding	BCL7B	ENSG00000106635		ENST00000504334	ENSG00000006282	protein_coding	SPATA20
ENST00000223369	ENSG00000106636	protein_coding	YKT6	ENSG00000106636		ENST00000326577	ENSG00000006327	protein_coding	TNFRSF12A
ENST00000223423	ENSG00000095303	protein_coding	PTGS1	ENSG00000095303		ENST00000341627	ENSG00000006327	protein_coding	TNFRSF12A
ENST00000223459	ENSG00000229809	protein_coding	ZNF688	ENSG00000229809		ENST00000575124	ENSG00000006327	protein_coding	TNFRSF12A
ENST00000223500	ENSG00000086065	protein_coding	CHMP5	ENSG00000086065		ENST00000573001	ENSG00000006327	protein_coding	TNFRSF12A
ENST00000223641	ENSG00000106803	protein_coding	SEC61B	ENSG00000106803		ENST00000571351	ENSG00000006327	protein_coding	TNFRSF12A
ENST00000223791	ENSG00000106948	protein_coding	AKNA	ENSG00000106948		ENST00000574699	ENSG00000006327	protein_coding	TNFRSF12A
ENST00000223795	ENSG00000106952	protein_coding	TNFSF8	ENSG00000106952		ENST00000005257	ENSG00000006451	protein_coding	RALA
ENST00000223864	ENSG00000107020	protein_coding	PLGRKT	ENSG00000107020		ENST00000468201	ENSG00000006451	protein_coding	RALA
ENST00000223865	ENSG00000107021	protein_coding	TBC1D13	ENSG00000107021		ENST00000434466	ENSG00000006451	protein_coding	RALA
ENST00000224073	ENSG00000107223	protein_coding	EDF1	ENSG00000107223		ENST00000480580	ENSG00000006453	protein_coding	BAIAP2L1
ENST00000224140	ENSG00000107290	protein_coding	SETX	ENSG00000107290		ENST00000397560	ENSG00000006459	protein_coding	KDM7A
ENST00000224237	ENSG00000026025	protein_coding	VIM	ENSG00000026025		ENST00000472616	ENSG00000006459	protein_coding	KDM7A
ENST00000224337	ENSG00000095585	protein_coding	BLNK	ENSG00000095585		ENST00000493831	ENSG00000006468	protein_coding	ETV1
ENST00000224652	ENSG00000107669	protein_coding	ATE1	ENSG00000107669		ENST00000629555	ENSG00000006530	protein_coding	AGK
ENST00000224756	ENSG00000107771	protein_coding	CCSER2	ENSG00000107771		ENST00000648068	ENSG00000006530	protein_coding	AGK
ENST00000224784	ENSG00000107796	protein_coding	ACTA2	ENSG00000107796		ENST00000648395	ENSG00000006530	protein_coding	AGK
ENST00000224949	ENSG00000107959	protein_coding	PITRM1	ENSG00000107959		ENST00000649286	ENSG00000006530	protein_coding	AGK
ENST00000225174	ENSG00000108179	protein_coding	PPIF	ENSG00000108179		ENST00000649914	ENSG00000006530	protein_coding	AGK
ENST00000225275	ENSG00000005381	protein_coding	MPO	ENSG00000005381		ENST00000650547	ENSG00000006530	protein_coding	AGK
ENST00000225296	ENSG00000005100	protein_coding	DHX33	ENSG00000005100		ENST00000647568	ENSG00000006530	protein_coding	AGK
ENST00000225298	ENSG00000011260	protein_coding	UTP18	ENSG00000011260		ENST00000649014	ENSG00000006530	protein_coding	AGK
ENST00000225308	ENSG00000013306	protein_coding	SLC25A39	ENSG00000013306		ENST00000649365	ENSG00000006530	protein_coding	AGK
ENST00000225328	ENSG00000083454	protein_coding	P2RX5	ENSG00000083454		ENST00000649790	ENSG00000006530	protein_coding	AGK
ENST00000225388	ENSG00000108256	protein_coding	NUFIP2	ENSG00000108256		ENST00000342456	ENSG00000006534	protein_coding	ALDH3B1
ENST00000225394	ENSG00000108262	protein_coding	GIT1	ENSG00000108262		ENST00000614849	ENSG00000006534	protein_coding	ALDH3B1
ENST00000225430	ENSG00000108298	protein_coding	RPL19	ENSG00000108298		ENST00000617288	ENSG00000006534	protein_coding	ALDH3B1
ENST00000225441	ENSG00000108309	protein_coding	RUNDC3A	ENSG00000108309		ENST00000615368	ENSG00000006534	protein_coding	ALDH3B1
ENST00000225474	ENSG00000108342	protein_coding	CSF3	ENSG00000108342		ENST00000371276	ENSG00000006555	protein_coding	TTC22
ENST00000225519	ENSG00000197417	protein_coding	SHPK	ENSG00000197417		ENST00000248550	ENSG00000006576	protein_coding	PHTF2
ENST00000225525	ENSG00000213977	protein_coding	TAX1BP3	ENSG00000213977		ENST00000275575	ENSG00000006576	protein_coding	PHTF2
ENST00000225538	ENSG00000108405	protein_coding	P2RX1	ENSG00000108405		ENST00000307305	ENSG00000006576	protein_coding	PHTF2
ENST00000225567	ENSG00000108433	protein_coding	GOSR2	ENSG00000108433		ENST00000450574	ENSG00000006576	protein_coding	PHTF2
ENST00000225573	ENSG00000108439	protein_coding	PNPO	ENSG00000108439		ENST00000416283	ENSG00000006576	protein_coding	PHTF2
ENST00000225576	ENSG00000175106	protein_coding	TVP23C	ENSG00000175106		ENST00000422959	ENSG00000006576	protein_coding	PHTF2
ENST00000225577	ENSG00000108443	protein_coding	RPS6KB1	ENSG00000108443		ENST00000454592	ENSG00000006576	protein_coding	PHTF2
ENST00000225603	ENSG00000108468	protein_coding	CBX1	ENSG00000108468		ENST00000479515	ENSG00000006576	protein_coding	PHTF2
ENST00000225614	ENSG00000108479	protein_coding	GALK1	ENSG00000108479		ENST00000412332	ENSG00000006607	protein_coding	FARP2
ENST00000225655	ENSG00000108518	protein_coding	PFN1	ENSG00000108518		ENST00000005374	ENSG00000006625	protein_coding	GGCT
ENST00000225665	ENSG00000108528	protein_coding	SLC25A11	ENSG00000108528		ENST00000275428	ENSG00000006625	protein_coding	GGCT
ENST00000225696	ENSG00000108559	protein_coding	NUP88	ENSG00000108559		ENST00000409144	ENSG00000006625	protein_coding	GGCT
ENST00000225698	ENSG00000108561	protein_coding	C1QBP	ENSG00000108561		ENST00000440082	ENSG00000006625	protein_coding	GGCT
ENST00000225719	ENSG00000108582	protein_coding	CPD	ENSG00000108582		ENST00000426081	ENSG00000006625	protein_coding	GGCT
ENST00000225724	ENSG00000108587	protein_coding	GOSR1	ENSG00000108587		ENST00000265728	ENSG00000006634	protein_coding	DBF4
ENST00000225726	ENSG00000108588	protein_coding	CCDC47	ENSG00000108588		ENST00000413643	ENSG00000006634	protein_coding	DBF4
ENST00000225728	ENSG00000108590	protein_coding	MED31	ENSG00000108590		ENST00000431138	ENSG00000006634	protein_coding	DBF4
ENST00000225729	ENSG00000108591	protein_coding	DRG2	ENSG00000108591		ENST00000375190	ENSG00000006638	protein_coding	TBXA2R
ENST00000225737	ENSG00000108599	protein_coding	AKAP10	ENSG00000108599		ENST00000589966	ENSG00000006638	protein_coding	TBXA2R
ENST00000225740	ENSG00000108602	protein_coding	ALDH3A1	ENSG00000108602		ENST00000411851	ENSG00000006638	protein_coding	TBXA2R
ENST00000225760	ENSG00000224383	protein_coding	PRR29	ENSG00000224383		ENST00000403825	ENSG00000006652	protein_coding	IFRD1
ENST00000225777	ENSG00000108639	protein_coding	SYNGR2	ENSG00000108639		ENST00000535603	ENSG00000006652	protein_coding	IFRD1
ENST00000225792	ENSG00000108654	protein_coding	DDX5	ENSG00000108654		ENST00000621379	ENSG00000006652	protein_coding	IFRD1
ENST00000225873	ENSG00000108733	protein_coding	PEX12	ENSG00000108733		ENST00000675578	ENSG00000006652	protein_coding	IFRD1
ENST00000225899	ENSG00000108759	protein_coding	KRT32	ENSG00000108759		ENST00000489994	ENSG00000006652	protein_coding	IFRD1
ENST00000225916	ENSG00000108773	protein_coding	KAT2A	ENSG00000108773		ENST00000674887	ENSG00000006652	protein_coding	IFRD1
ENST00000225927	ENSG00000108784	protein_coding	NAGLU	ENSG00000108784		ENST00000674915	ENSG00000006652	protein_coding	IFRD1
ENST00000225941	ENSG00000108798	protein_coding	ABI3	ENSG00000108798		ENST00000675041	ENSG00000006652	protein_coding	IFRD1
ENST00000225969	ENSG00000108826	protein_coding	MRPL27	ENSG00000108826		ENST00000675717	ENSG00000006652	protein_coding	IFRD1
ENST00000225972	ENSG00000108829	protein_coding	LRRC59	ENSG00000108829		ENST00000261643	ENSG00000006695	protein_coding	COX10
ENST00000225983	ENSG00000108840	protein_coding	HDAC5	ENSG00000108840		ENST00000221265	ENSG00000006712	protein_coding	PAF1
ENST00000226004	ENSG00000108861	protein_coding	DUSP3	ENSG00000108861		ENST00000595564	ENSG00000006712	protein_coding	PAF1
ENST00000226021	ENSG00000108878	protein_coding	CACNG1	ENSG00000108878		ENST00000310301	ENSG00000006715	protein_coding	VPS41
ENST00000226225	ENSG00000109079	protein_coding	TNFAIP1	ENSG00000109079		ENST00000395969	ENSG00000006715	protein_coding	VPS41
ENST00000226253	ENSG00000109107	protein_coding	ALDOC	ENSG00000109107		ENST00000338034	ENSG00000006744	protein_coding	ELAC2
ENST00000226279	ENSG00000004468	protein_coding	CD38	ENSG00000004468		ENST00000395962	ENSG00000006744	protein_coding	ELAC2
ENST00000226299	ENSG00000002549	protein_coding	LAP3	ENSG00000002549		ENST00000426905	ENSG00000006744	protein_coding	ELAC2
ENST00000226319	ENSG00000077684	protein_coding	JADE1	ENSG00000077684		ENST00000584650	ENSG00000006744	protein_coding	ELAC2
ENST00000226328	ENSG00000018189	protein_coding	RUFY3	ENSG00000018189		ENST00000465825	ENSG00000006744	protein_coding	ELAC2
ENST00000226522	ENSG00000109270	protein_coding	LAMTOR3	ENSG00000109270		ENST00000480891	ENSG00000006744	protein_coding	ELAC2
ENST00000226524	ENSG00000109272	protein_coding	PF4V1	ENSG00000109272		ENST00000484122	ENSG00000006744	protein_coding	ELAC2
ENST00000226574	ENSG00000109320	protein_coding	NFKB1	ENSG00000109320		ENST00000487229	ENSG00000006744	protein_coding	ELAC2
ENST00000226725	ENSG00000109466	protein_coding	KLHL2	ENSG00000109466		ENST00000341757	ENSG00000006747	protein_coding	SCIN
ENST00000226796	ENSG00000109534	protein_coding	GAR1	ENSG00000109534		ENST00000381154	ENSG00000006756	protein_coding	ARSD
ENST00000227155	ENSG00000085117	protein_coding	CD82	ENSG00000085117		ENST00000458014	ENSG00000006756	protein_coding	ARSD
ENST00000227157	ENSG00000134333	protein_coding	LDHA	ENSG00000134333		ENST00000442940	ENSG00000006757	protein_coding	PNPLA4
ENST00000227163	ENSG00000066336	protein_coding	SPI1	ENSG00000066336		ENST00000357103	ENSG00000006831	protein_coding	ADIPOR2
ENST00000227214	ENSG00000021300	protein_coding	PLEKHB1	ENSG00000021300		ENST00000262891	ENSG00000007047	protein_coding	MARK4
ENST00000227266	ENSG00000109861	protein_coding	CTSC	ENSG00000109861		ENST00000300843	ENSG00000007047	protein_coding	MARK4
ENST00000227348	ENSG00000109943	protein_coding	CRTAM	ENSG00000109943		ENST00000597436	ENSG00000007080	protein_coding	CCDC124
ENST00000227378	ENSG00000109971	protein_coding	HSPA8	ENSG00000109971		ENST00000445755	ENSG00000007080	protein_coding	CCDC124
ENST00000227451	ENSG00000110042	protein_coding	DTX4	ENSG00000110042		ENST00000187608	ENSG00000007129	protein_coding	CEACAM21
ENST00000227471	ENSG00000110057	protein_coding	UNC93B1	ENSG00000110057		ENST00000401445	ENSG00000007129	protein_coding	CEACAM21
ENST00000227474	ENSG00000110060	protein_coding	PUS3	ENSG00000110060		ENST00000407170	ENSG00000007129	protein_coding	CEACAM21
ENST00000227495	ENSG00000110080	protein_coding	ST3GAL4	ENSG00000110080		ENST00000632983	ENSG00000007129	protein_coding	CEACAM21
ENST00000227503	ENSG00000168066	protein_coding	SF1	ENSG00000168066		ENST00000482870	ENSG00000007129	protein_coding	CEACAM21
ENST00000227520	ENSG00000110104	protein_coding	CCDC86	ENSG00000110104		ENST00000457737	ENSG00000007129	protein_coding	CEACAM21
ENST00000227524	ENSG00000110107	protein_coding	PRPF19	ENSG00000110107		ENST00000397195	ENSG00000007168	protein_coding	PAFAH1B1
ENST00000227525	ENSG00000110108	protein_coding	TMEM109	ENSG00000110108		ENST00000574468	ENSG00000007168	protein_coding	PAFAH1B1
ENST00000227618	ENSG00000110200	protein_coding	ANAPC15	ENSG00000110200		ENST00000674608	ENSG00000007168	protein_coding	PAFAH1B1
ENST00000227752	ENSG00000110324	protein_coding	IL10RA	ENSG00000110324		ENST00000674717	ENSG00000007168	protein_coding	PAFAH1B1
ENST00000227758	ENSG00000110330	protein_coding	BIRC2	ENSG00000110330		ENST00000675202	ENSG00000007168	protein_coding	PAFAH1B1
ENST00000227868	ENSG00000110435	protein_coding	PDHX	ENSG00000110435		ENST00000675331	ENSG00000007168	protein_coding	PAFAH1B1
ENST00000227880	ENSG00000110446	protein_coding	SLC15A3	ENSG00000110446		ENST00000675390	ENSG00000007168	protein_coding	PAFAH1B1
ENST00000228027	ENSG00000062282	protein_coding	DGAT2	ENSG00000062282		ENST00000676098	ENSG00000007168	protein_coding	PAFAH1B1
ENST00000228136	ENSG00000110696	protein_coding	C11orf58	ENSG00000110696		ENST00000676188	ENSG00000007168	protein_coding	PAFAH1B1
ENST00000228251	ENSG00000060138	protein_coding	YBX3	ENSG00000060138		ENST00000676353	ENSG00000007168	protein_coding	PAFAH1B1
ENST00000228264	ENSG00000013573	protein_coding	DDX11	ENSG00000013573		ENST00000572915	ENSG00000007168	protein_coding	PAFAH1B1
ENST00000228284	ENSG00000075856	protein_coding	SART3	ENSG00000075856		ENST00000397193	ENSG00000007168	protein_coding	PAFAH1B1
ENST00000228289	ENSG00000090612	protein_coding	ZNF268	ENSG00000090612		ENST00000571495	ENSG00000007168	protein_coding	PAFAH1B1
ENST00000228307	ENSG00000089159	protein_coding	PXN	ENSG00000089159		ENST00000610190	ENSG00000007168	protein_coding	PAFAH1B1
ENST00000228318	ENSG00000075415	protein_coding	SLC25A3	ENSG00000075415		ENST00000574816	ENSG00000007168	protein_coding	PAFAH1B1
ENST00000228434	ENSG00000110848	protein_coding	CD69	ENSG00000110848		ENST00000675084	ENSG00000007168	protein_coding	PAFAH1B1
ENST00000228438	ENSG00000110852	protein_coding	CLEC2B	ENSG00000110852		ENST00000675385	ENSG00000007168	protein_coding	PAFAH1B1
ENST00000228463	ENSG00000110876	protein_coding	SELPLG	ENSG00000110876		ENST00000675574	ENSG00000007168	protein_coding	PAFAH1B1
ENST00000228495	ENSG00000110906	protein_coding	KCTD10	ENSG00000110906		ENST00000675621	ENSG00000007168	protein_coding	PAFAH1B1
ENST00000228506	ENSG00000110917	protein_coding	MLEC	ENSG00000110917		ENST00000675764	ENSG00000007168	protein_coding	PAFAH1B1
ENST00000228534	ENSG00000110944	protein_coding	IL23A	ENSG00000110944		ENST00000676077	ENSG00000007168	protein_coding	PAFAH1B1
ENST00000228682	ENSG00000111087	protein_coding	GLI1	ENSG00000111087		ENST00000313735	ENSG00000007171	protein_coding	NOS2
ENST00000228740	ENSG00000111144	protein_coding	LTA4H	ENSG00000111144		ENST00000646938	ENSG00000007171	protein_coding	NOS2
ENST00000228799	ENSG00000111203	protein_coding	ITFG2	ENSG00000111203		ENST00000697339	ENSG00000007171	protein_coding	NOS2
ENST00000228820	ENSG00000111224	protein_coding	PARP11	ENSG00000111224		ENST00000697337	ENSG00000007171	protein_coding	NOS2
ENST00000228827	ENSG00000111231	protein_coding	GPN3	ENSG00000111231		ENST00000697338	ENSG00000007171	protein_coding	NOS2
ENST00000228837	ENSG00000111241	protein_coding	FGF6	ENSG00000111241		ENST00000697340	ENSG00000007171	protein_coding	NOS2
ENST00000228865	ENSG00000111269	protein_coding	CREBL2	ENSG00000111269		ENST00000528896	ENSG00000007202	protein_coding	BLTP2
ENST00000228872	ENSG00000111276	protein_coding	CDKN1B	ENSG00000111276		ENST00000389003	ENSG00000007202	protein_coding	BLTP2
ENST00000228918	ENSG00000111321	protein_coding	LTBR	ENSG00000111321		ENST00000577417	ENSG00000007202	protein_coding	BLTP2
ENST00000228945	ENSG00000111348	protein_coding	ARHGDIB	ENSG00000111348		ENST00000580882	ENSG00000007202	protein_coding	BLTP2
ENST00000229022	ENSG00000111424	protein_coding	VDR	ENSG00000111424		ENST00000577580	ENSG00000007202	protein_coding	BLTP2
ENST00000229179	ENSG00000111581	protein_coding	NUP107	ENSG00000111581		ENST00000583403	ENSG00000007202	protein_coding	BLTP2
ENST00000229195	ENSG00000111596	protein_coding	CNOT2	ENSG00000111596		ENST00000581267	ENSG00000007202	protein_coding	BLTP2
ENST00000229214	ENSG00000111615	protein_coding	KRR1	ENSG00000111615		ENST00000323816	ENSG00000007237	protein_coding	GAS7
ENST00000229238	ENSG00000111639	protein_coding	MRPL51	ENSG00000111639		ENST00000432992	ENSG00000007237	protein_coding	GAS7
ENST00000229239	ENSG00000111640	protein_coding	GAPDH	ENSG00000111640		ENST00000437099	ENSG00000007237	protein_coding	GAS7
ENST00000229243	ENSG00000111644	protein_coding	ACRBP	ENSG00000111644		ENST00000580865	ENSG00000007237	protein_coding	GAS7
ENST00000229251	ENSG00000111652	protein_coding	COPS7A	ENSG00000111652		ENST00000585266	ENSG00000007237	protein_coding	GAS7
ENST00000229266	ENSG00000111666	protein_coding	CHPT1	ENSG00000111666		ENST00000006275	ENSG00000007255	protein_coding	TRAPPC6A
ENST00000229268	ENSG00000111667	protein_coding	USP5	ENSG00000111667		ENST00000585934	ENSG00000007255	protein_coding	TRAPPC6A
ENST00000229270	ENSG00000111669	protein_coding	TPI1	ENSG00000111669		ENST00000588062	ENSG00000007255	protein_coding	TRAPPC6A
ENST00000229277	ENSG00000111674	protein_coding	ENO2	ENSG00000111674		ENST00000592647	ENSG00000007255	protein_coding	TRAPPC6A
ENST00000229281	ENSG00000111678	protein_coding	C12orf57	ENSG00000111678		ENST00000587818	ENSG00000007255	protein_coding	TRAPPC6A
ENST00000229314	ENSG00000111711	protein_coding	GOLT1B	ENSG00000111711		ENST00000310132	ENSG00000007264	protein_coding	MATK
ENST00000229328	ENSG00000111725	protein_coding	PRKAB1	ENSG00000111725		ENST00000395040	ENSG00000007264	protein_coding	MATK
ENST00000229329	ENSG00000111726	protein_coding	CMAS	ENSG00000111726		ENST00000585778	ENSG00000007264	protein_coding	MATK
ENST00000229330	ENSG00000111727	protein_coding	HCFC2	ENSG00000111727		ENST00000395045	ENSG00000007264	protein_coding	MATK
ENST00000229340	ENSG00000111737	protein_coding	RAB35	ENSG00000111737		ENST00000619596	ENSG00000007264	protein_coding	MATK
ENST00000229390	ENSG00000111786	protein_coding	SRSF9	ENSG00000111786		ENST00000006750	ENSG00000007312	protein_coding	CD79B
[truncated: 58,810 more rows]

## Sheet: Table S3 Blood Cells
	Female				Male
	AD		Control		AD		Control
[truncated: 14 more rows]

## Sheet: Table S4
Female: Iron_AD-Cohort_609_COMBAT_Plate-count_Centre_mean+var_ref_NULL							Female: Iron_AD-Cohort_609_COMBAT_Plate-count_Centre_Neutrophils_LD_Q_mean+var_ref_NULL
[truncated: 1,573 more rows]

[truncated: 7 more sheets: Table S5, Table S6 Clusterprofiler DAVID, Table S7 GO Heat Maps, Table S8 RedRibbon Quad output, Table S9 Lunnon CTRL vs AD data, Table S10 NeuAdj RNA+MRI model, Table S11 IDs and clinical]
