# Supplementary material for: A new ANMerge-based blood transcriptomic resource to support Alzheimer’s disease research
Source: medRxiv. 2025 Oct 3:2025.10.02.25337067. Preprint. [Version 1] doi: 10.1101/2025.10.02.25337067 (PMC12622077; doi:10.1101/2025.10.02.25337067)
Supplement: Supplement 4 [file media-4.xlsx]

## Sheet: main
Figure/Table	Source	Data
Figure 2A	GSE63060	GSE63060_non-normalized.txt
Figure 2A	ANMerge	ANMerge_gene_expression_normalized_under_90.csv
Figure 2A/B	GeneTitan	Iron_AD-Cohort_1021_HT_HGU133Plus_cv_0.4_i_8_ENST_Grch38_gencode43
Figure 2B	GeneTitan	Iron_AD-Cohort_1021_HT_HGU133P_cv_0.4_i_8_ENST_Grch38_gencode43_COMBAT_Plate-count_mean+var_ref_NULL
Figure 2B	GeneTitan	Iron_AD-Cohort_1021_HT_HGU133P_cv_0.4_i_8_ENST_Grch38_gencode43_COMBAT_Plate-count_Centre_Neutrophils_LD_Q_mean+var_ref_NULL
Figure 3	GeneTitan	Iron_AD-Cohort_1021_HT_HGU133P_cv_0.4_i_8_ENST_Grch38_gencode43_COMBAT_Plate-count_mean+var_ref_NULL
Figure 3	GeneTitan	Iron_AD-Cohort_1021_HT_HGU133P_cv_0.4_i_8_ENST_Grch38_gencode43_COMBAT_Plate-count_Centre_Neutrophils_LD_Q_mean+var_ref_NULL
Figure 4A/B	GeneTitan	Iron_AD-Cohort_1021_HT_HGU133P_cv_0.4_i_8_ENST_Grch38_gencode43_COMBAT_Plate-count_Centre_Neutrophils_LD_Q_mean+var_ref_NULL
Figure 4A/B	ANMerge	ANMerge_MRI_FS6.0_under_90.csv
Table 3	GeneTitan	Iron_AD-Cohort_1021_HT_HGU133P_cv_0.4_i_8_ENST_Grch38_gencode43_COMBAT_Plate-count_mean+var_ref_NULL
Table 3	GeneTitan	Iron_AD-Cohort_1021_HT_HGU133P_cv_0.4_i_8_ENST_Grch38_gencode43_COMBAT_Plate-count_Centre_Neutrophils_LD_Q_mean+var_ref_NULL
Table 4	GeneTitan	Iron_AD-Cohort_1021_HT_HGU133P_cv_0.4_i_8_ENST_Grch38_gencode43_COMBAT_Plate-count_mean+var_ref_NULL
Table 4	GeneTitan	Iron_AD-Cohort_1021_HT_HGU133P_cv_0.4_i_8_ENST_Grch38_gencode43_COMBAT_Plate-count_Centre_Neutrophils_LD_Q_mean+var_ref_NULL
Table 4	ANMerge	ANMerge_MRI_FS6.0_under_90.csv

## Sheet: supplementary
Figure/Table	Source	Data
Figure S1A/B/C	GSE63060	GSE63060_non-normalized.txt
Figure S1A/B/C	ANMerge	ANMerge_gene_expression_normalized_under_90.csv
Figures S1B/C	GeneTitan	Iron_AD-Cohort_1021_HT_HGU133Plus_cv_0.4_i_8_ENST_Grch38_gencode43
Figure S2A	GeneTitan	Iron_AD-Cohort_1021_HT_HGU133P_cv_0.4_i_8_ENST_Grch38_gencode43_COMBAT_Plate-count_mean+var_ref_NULL
Figure S2B	GeneTitan	Iron_AD-Cohort_1021_HT_HGU133P_cv_0.4_i_8_ENST_Grch38_gencode43_COMBAT_Plate-count_Centre_Neutrophils_LD_Q_mean+var_ref_NULL
Figure S3A	GeneTitan	Iron_AD-Cohort_1021_HT_HGU133P_cv_0.4_i_8_ENST_Grch38_gencode43_COMBAT_Plate-count_mean+var_ref_NULL
Figure S3B	GeneTitan	Iron_AD-Cohort_1021_HT_HGU133P_cv_0.4_i_8_ENST_Grch38_gencode43_COMBAT_Plate-count_Centre_Neutrophils_LD_Q_mean+var_ref_NULL
Figure S4A/B	GeneTitan	Iron_AD-Cohort_1021_HT_HGU133P_cv_0.4_i_8_ENST_Grch38_gencode43_COMBAT_Plate-count_mean+var_ref_NULL
Figure S4A/B	GeneTitan	Iron_AD-Cohort_1021_HT_HGU133P_cv_0.4_i_8_ENST_Grch38_gencode43_COMBAT_Plate-count_Centre_Neutrophils_LD_Q_mean+var_ref_NULL
Figure S5A/B/C	GeneTitan	Iron_AD-Cohort_1021_HT_HGU133P_cv_0.4_i_8_ENST_Grch38_gencode43_COMBAT_Plate-count_mean+var_ref_NULL
Figure S5A/B/C	GeneTitan	Iron_AD-Cohort_1021_HT_HGU133P_cv_0.4_i_8_ENST_Grch38_gencode43_COMBAT_Plate-count_Centre_Neutrophils_LD_Q_mean+var_ref_NULL
Figure S6A	GeneTitan	Iron_AD-Cohort_1021_HT_HGU133P_cv_0.4_i_8_ENST_Grch38_gencode43_COMBAT_Plate-count_mean+var_ref_NULL
Figure S6B	GeneTitan	Iron_AD-Cohort_1021_HT_HGU133P_cv_0.4_i_8_ENST_Grch38_gencode43_COMBAT_Plate-count_Centre_Neutrophils_LD_Q_mean+var_ref_NULL
Figure S7A/B	GeneTitan	Iron_AD-Cohort_1021_HT_HGU133P_cv_0.4_i_8_ENST_Grch38_gencode43_COMBAT_Plate-count_mean+var_ref_NULL
Figure S7A/B	GeneTitan	Iron_AD-Cohort_1021_HT_HGU133P_cv_0.4_i_8_ENST_Grch38_gencode43_COMBAT_Plate-count_Centre_Neutrophils_LD_Q_mean+var_ref_NULL
Figure S8A/B	GeneTitan	Iron_AD-Cohort_1021_HT_HGU133P_cv_0.4_i_8_ENST_Grch38_gencode43_COMBAT_Plate-count_Centre_Neutrophils_LD_Q_mean+var_ref_NULL
Figure S8A/B	ANMerge	ANMerge_MRI_FS6.0_under_90.csv
Table S1	Biomart	Annotations for genomic probes on technologies
Table S2	Biomart	Annotations for genomic probes on technologies
Table S3	GeneTitan	Metrics from the GeneTitan study
Table S4	GeneTitan	Iron_AD-Cohort_1021_HT_HGU133P_cv_0.4_i_8_ENST_Grch38_gencode43_COMBAT_Plate-count_mean+var_ref_NULL
	GeneTitan	Iron_AD-Cohort_1021_HT_HGU133P_cv_0.4_i_8_ENST_Grch38_gencode43_COMBAT_Plate-count_Centre_Neutrophils_LD_Q_mean+var_ref_NULL
Table S5	GeneTitan	Iron_AD-Cohort_1021_HT_HGU133P_cv_0.4_i_8_ENST_Grch38_gencode43_COMBAT_Plate-count_mean+var_ref_NULL
	GeneTitan	Iron_AD-Cohort_1021_HT_HGU133P_cv_0.4_i_8_ENST_Grch38_gencode43_COMBAT_Plate-count_Centre_Neutrophils_LD_Q_mean+var_ref_NULL
Table S6	DAVID	Iron_AD-Cohort_1021_HT_HGU133P_cv_0.4_i_8_ENST_Grch38_gencode43_COMBAT_Plate-count_mean+var_ref_NULL
		Iron_AD-Cohort_1021_HT_HGU133P_cv_0.4_i_8_ENST_Grch38_gencode43_COMBAT_Plate-count_Centre_Neutrophils_LD_Q_mean+var_ref_NULL
Table S7	METASCAPE	Iron_AD-Cohort_1021_HT_HGU133P_cv_0.4_i_8_ENST_Grch38_gencode43_COMBAT_Plate-count_mean+var_ref_NULL
		Iron_AD-Cohort_1021_HT_HGU133P_cv_0.4_i_8_ENST_Grch38_gencode43_COMBAT_Plate-count_Centre_Neutrophils_LD_Q_mean+var_ref_NULL
Table S8	RedRibbon	Iron_AD-Cohort_1021_HT_HGU133P_cv_0.4_i_8_ENST_Grch38_gencode43_COMBAT_Plate-count_Centre_Neutrophils_LD_Q_mean+var_ref_NULL
Table S9	Ref 11	Lunnon et al 2012 Illumuina DE analysis - only genes with >15% shift in signal
Table S10	Classification Modelling	Iron_AD-Cohort_1021_HT_HGU133P_cv_0.4_i_8_ENST_Grch38_gencode43_COMBAT_Plate-count_mean+var_ref_NULL
		Iron_AD-Cohort_1021_HT_HGU133P_cv_0.4_i_8_ENST_Grch38_gencode43_COMBAT_Plate-count_Centre_Neutrophils_LD_Q_mean+var_ref_NULL
Table S11	Cohort IDs	ANMerge / Kings College London
